# Supplementary material for: Kinetoplastid Phylogenomics Reveals the Evolutionary Innovations Associated with the Origins of Parasitism
Source: Curr Biol. 2016 Jan 25;26(2):161–72. doi: 10.1016/j.cub.2015.11.055 (PMC4728078; doi:10.1016/j.cub.2015.11.055)
Supplement: Data S1. The Size and Identity of Kinetoplastid Gene Clusters Categorized by Phylogenetic Coverage, Related to Figure 2 [file mmc2.xlsx]

## Sheet: 1. Co-linear genes
Sheet 1. Regions of colinearity between B. saltans and T.brucei/L. major, showing those genes conserved by genomic position.
Region	Chr	Start	End	Length	Tbrucei_ID	Product	Lmajor_ID	Product	Bsal_altans_ID	Product
1	1	202500	220000	17500	Tb927.1.540	DNA-directed RNA polymerase III, putative,RNA polymerase subunit, putative (RPC128)	LmjF.20.0010	DNA-directed RNA polymerase polypeptide, putative	Bsal_00300	DNA-directed RNA polymase III, putative
					Tb927.1.560	hypothetical protein, conserved	LmjF.20.0020	hypothetical protein, conserved	Bsal_00285	WD40 repeat-containing protein, putative
					Tb927.1.570	Histone-lysine N-methyltransferase, H3 lysine-76 specific,Histone H3-K76 methyltransferase (DOT1B)	LmjF.20.0030	histone-lysine N-methyltransferase, putative (DOT1)	Bsal_00280	Hypothetical protein, putative
2	1	254500	278000	23500	Tb927.1.820	kelch domain-containing protein	LmjF.20.0210	kelch domain-containing protein	Bsal_12470	Hypothetical protein, putative
					Tb927.1.830	hypothetical protein, conserved	LmjF.20.0220	hypothetical protein, conserved	Bsal_12465	Hypothetical protein, putative
					Tb927.1.840	transmembrane protein, putative	LmjF.20.0230	transmembrane protein, putative	Bsal_12460	Hypothetical protein, putative
					Tb927.1.860	transmembrane protein, putative	LmjF.20.0240	transmembrane protein, putative	Bsal_12445	deoxyhypusine synthase, putative
					Tb927.1.870	deoxyhypusine synthase, putative	LmjF.20.0250	deoxyhypusine synthase, putative	Bsal_12440	deoxyhypusine synthase, putative
					Tb927.1.880	Midasin, putative (MDN1)	LmjF.20.0260	Midasin, putative (MDN1)	Bsal_12435	Hypothetical protein, putative
3	1	319500	332200	12700	Tb927.1.1530	protein kinase, putative	LmjF.20.0770	protein kinase, putative	Bsal_83040	protein kinase, putative
					Tb927.1.1540	Tubulin/FtsZ family, putative	LmjF.20.0780	Tubulin/FtsZ family, putative	Bsal_83045	Hypothetical protein, putative
					Tb927.1.1550	tubulin-tyrosine ligase, putative	LmjF.20.0790	tubulin-tyrosine ligase, putative	Bsal_83050	tubulin-tyrosine ligase, putative
4	1	345000	359000	14000	Tb927.1.1930	phosphatidylinositol 3-kinase, putative	LmjF.20.1120	phosphatidylinositol 3-kinase, putative	Bsal_60875	phosphatidylinositol 3-kinase, putative
					Tb927.1.1960	chaperone protein DNAj, putative	LmjF.20.1130	DNAj-like protein	Bsal_60890	DNA-J protein, putative
					Tb927.1.1980	Protein transport protein yif1, putative	LmjF.20.1140	Protein transport protein yif1, putative	Bsal_60895	transmembrane protein, putative
					Tb927.1.1990	Pre-mRNA-splicing factor 38, putative	LmjF.20.1150	Pre-mRNA-splicing factor 38, putative	Bsal_60905	Hypothetical protein, putative
5	1	501600	518000	16400	Tb927.1.2570	coatomer beta subunit (beta-coP)	LmjF.20.1350	coatomer beta subunit, putative	Bsal_00010	coatamer beta subunit, putative
					Tb927.1.2580	RNasePH-like protein,exosome-associated protein 1,Rrp42 homologue (TbEAP1)	LmjF.20.1360	RNasePH-like protein,exosome associated protein 1 (Rrp42 homologue), putative	Bsal_00015	exosome-associated Rnase, putative
6	1	603500	637000	33500	Tb927.1.2640	hypothetical protein, conserved	LmjF.20.1390	hypothetical protein, conserved	Bsal_00045	Hypothetical protein, putative
					Tb927.1.2670	flagellar protein PF16,axoneme central apparatus protein	LmjF.20.1400	axoneme central apparatus protein, putative	Bsal_00050	axoneme central apparatus protein, putative
					Tb927.1.2770	hypothetical protein, conserved	LmjF.20.1450	hypothetical protein, conserved	Bsal_00075	membrane-associated protein, putative
7	2	331000	349800	18800	Tb927.2.1800	DNA polymerase delta catalytic subunit, putative	LmjF.33.1690	DNA polymerase delta catalytic subunit, putative	Bsal_92755	DNA polymerase delta, putative
					Tb927.2.1810	transcription silencer (ISWI)	LmjF.33.1700	DNA-dependent ATPase, putative,transcription activator	Bsal_92810	DNA-dependent ATPase, putative
8	2	640200	697400	57200	Tb927.2.3580	transcription elongation factor s-II, putative (TFIIS2-1)	LmjF.33.2810	transcription elongation factor-like protein	Bsal_38470	transcription elongation factor s-II, putative
					Tb927.2.3610	hypothetical protein, conserved	LmjF.33.2800	hypothetical protein, conserved	Bsal_38435	transmembrane protein, putative
					Tb927.2.3620	GTP-binding elongation factor Tu family, putative	LmjF.33.2790	GTP-binding elongation factor tu family protein, putative,GTP-binding protein, putative	Bsal_38430	GTP-binding elongation factor TU fragment, putative
					Tb927.2.3660	paraflagellar rod component, putative (PFC10)	LmjF.33.2780	hypothetical protein, conserved	Bsal_38425	Hypothetical protein, putative
					Tb927.2.3720	ubiquitin-conjugating enzyme, putative	LmjF.33.2770	ubiquitin-conjugating enzyme, putative	Bsal_38415	ubiquitin-conjugating enzyme, putative
					Tb927.2.3730	hypothetical protein, conserved	LmjF.33.2760	hypothetical protein, conserved	Bsal_38405	Hypothetical protein, putative
					Tb927.2.3750	hypothetical protein, conserved	LmjF.33.2750	hypothetical protein, conserved	Bsal_38400	Hypothetical protein, putative
					Tb927.2.3780	translation initiation factor IF-2, putative	LmjF.33.2740	translation initiation factor IF-2, putative	Bsal_38375	translation initiation factor IF-3, putative
					Tb927.2.3800	guide RNA associated protein, GAP1,MRB1-associated protein	LmjF.33.2730	guide RNA associated protein, GAP1, putative	Bsal_38370	Hypothetical protein, putative
					Tb927.2.3880	heterogeneous nuclear ribonucleoprotein H/F, putative (HNRNPH)	-	-	Bsal_38365	RNA-binding protein, putative
					Tb927.2.3910	beta-ketoacyl synthase family protein, putative	LmjF.33.2720	3-oxoacyl-acyl carrier protein synthase ii, putative,beta-ketoacyl synthase family protein, putative	Bsal_38360	3-oxoacyl-acyl carrier protein synthase ii, putative
					Tb927.2.3920	hypothetical protein, conserved	LmjF.33.2710	hypothetical protein, conserved	Bsal_38355	Hypothetical protein, putative
					Tb927.2.3930	DNA replication licensing factor MCM3, putative	LmjF.33.2700	DNA replication licensing factor MCM3, putative	Bsal_38350	minichromosomal maintenance complex subunit, putative
					Tb927.2.4200	protein kinase, putative	LmjF.27.1800	protein kinase-like protein	Bsal_36980	protein kinase, putative
9	2	735000	788000	53000	Tb927.2.4210	glycosomal phosphoenolpyruvate carboxykinase (PEPCK)	LmjF.27.1810	glycosomal phosphoenolpyruvate carboxykinase, putative	Bsal_36975	glycosomal phosphoenolpyruvate carboxykinase, putative
					Tb927.2.4240	GTP binding protein, putative	LmjF.27.1830	GTP binding protein, putative	Bsal_36950	GTP-binding protein, putative
10	2	808000	821000	13000	Tb927.2.4370	trypanothione synthetase (TRYS)	LmjF.27.1870	trypanothione synthetase, putative (TRYS)	Bsal_36910	trypanothione synthetase, putative
					Tb927.2.4380	hypothetical protein, conserved	LmjF.27.1880	hypothetical protein, conserved	Bsal_36905	Hypothetical protein, putative
					Tb927.2.4390	endo/exonuclease Mre11 (MRE11)	LmjF.27.1890	endo/exonuclease Mre11, putative	Bsal_36900	endo/exonuclease Mre11, putative
					Tb927.2.4400	hypothetical protein, conserved	LmjF.27.1895	hypothetical protein, conserved	Bsal_36895	Hypothetical protein, putative
					Tb927.2.4410	hypothetical protein, conserved	LmjF.27.1900	hypothetical protein, conserved	Bsal_36890	transmembrane protein, putative
					Tb927.2.4440	hypothetical protein	-	-	Bsal_36885	calmodulin-like protein, putative
					Tb927.2.4445	hypothetical protein, conserved	LmjF.27.1910	hypothetical protein, conserved	Bsal_36880	Hypothetical protein, putative
					Tb927.2.4470	hypothetical protein, conserved	LmjF.36.1700	hypothetical protein, conserved	Bsal_36875	transmembrane protein, putative
11	2	850000	856000	6000	Tb927.2.4560	hypothetical protein, conserved	LmjF.27.1990	hypothetical protein, conserved	Bsal_55670	Hypothetical protein, putative
					Tb927.2.4580	UNC119 (unc119)	LmjF.27.2000	hypothetical protein, conserved	Bsal_55665	GMP phosphodiesterase, delta subunit, putative
12	2	864000	880400	16400	Tb927.2.4800	hypothetical protein, conserved	LmjF.27.2160	hypothetical protein, conserved	Bsal_71550	Hypothetical protein, putative
					Tb927.2.4810	hypothetical protein, conserved	LmjF.27.2170	hypothetical protein, conserved	Bsal_71535	Hypothetical protein, putative
					Tb927.2.4890	ribosomal protein L11, putative	LmjF.27.2220	ribosomal protein L11, putative	Bsal_68300	ribosomal protein L11, putative
					Tb927.2.4950	hypothetical protein, conserved	LmjF.27.2230	hypothetical protein, conserved	Bsal_68285	Hypothetical protein, putative
					Tb927.2.4970	hypothetical protein, conserved	LmjF.27.2240	hypothetical protein, conserved	Bsal_68275	Hypothetical protein, putative
					Tb927.2.4980	hypothetical protein, conserved	LmjF.27.2250	hypothetical protein, conserved	Bsal_68270	Hypothetical protein, putative
13	2	905000	939000	34000	Tb927.2.5120	vesicle-associated membrane protein, putative,synaptobrevin, putative	LmjF.27.2350	R-SNARE protein, putative,vesicle-associated membrane protein (vamp), putative	Bsal_91005	vesicle-associated membrane protein (vamp), putative
					Tb927.2.5130	hypothetical protein, conserved	LmjF.27.2360	hypothetical protein, conserved	Bsal_91015	Hypothetical protein, putative
					Tb927.2.5140	hypothetical protein, conserved	LmjF.27.2370	hypothetical protein, conserved	Bsal_91020	membrane-associated protein, putative
					Tb927.2.5150	TPR-repeat protein, putative	LmjF.27.2390	TPR-repeat protein, putative	Bsal_91025	Hypothetical protein, putative
					Tb927.2.5160	chaperone protein DNAj, putative	LmjF.27.2400	heat shock protein DNAJ, putative	Bsal_91030	DNA-J chaperone, putative
					Tb927.2.5180	aldo-keto reductase, putative	LmjF.27.2410	aldo-keto reductase-like protein	Bsal_91035	aldo-keto reductase, putative
					Tb927.2.5190	hypothetical protein, conserved	LmjF.27.2420	hypothetical protein, conserved	Bsal_91040	Hypothetical protein, putative
					Tb927.2.5200	hypothetical protein, conserved	LmjF.27.2430	hypothetical protein, conserved	Bsal_91045	Hypothetical protein, putative
					Tb927.2.5210	3-oxoacyl-ACP reductase, putative	LmjF.27.2440	3-oxoacyl-ACP reductase, putative (KAR1)	Bsal_91050	3-oxoacyl-(acyl-carrier protein) reductase, putative
					Tb927.2.5230	protein kinase, putative	LmjF.27.2460	protein kinase, putative	Bsal_91065	protein kinase, putative
					Tb927.2.5240	PRP19-like protein, putative (TbPRP19)	LmjF.27.2480	WD-repeat protein	Bsal_91070	Hypothetical protein, putative
					Tb927.2.5250	tubulin-tyrosine ligase, putative	LmjF.27.2490	tubulin-tyrosine ligase-like protein	Bsal_91075	tubulin-tyrosine ligase, putative
					Tb927.2.5270	dynein heavy chain, putative	LmjF.27.2590	dynein heavy chain, putative	Bsal_91085	dynein heavy chain, putative
14	3	156000	196000	40000	Tb927.3.620	ATP-dependent DEAD/H RNA helicase, putative	LmjF.27.0050	DEAD-box helicase-like protein	Bsal_64640	ATP-dependent DEAD/DEAH box RNA helicase, putative
					Tb927.3.650	hypothetical protein, conserved	-	-	Bsal_64630	transmembrane protein, putative
					Tb927.3.670	hypothetical protein	-	-	Bsal_64610	Hypothetical protein, putative
					Tb927.3.680	cytochrome P450, putative	LmjF.27.0090	cytochrome p450-like protein	Bsal_64575	cytochrome P450, putative
					Tb927.3.700	hypothetical protein, conserved	LmjF.27.0110	hypothetical protein, conserved	Bsal_64505	Hypothetical protein, putative
					Tb927.3.720	zinc finger protein 3,ZFP family member, putative (ZFP3)	LmjF.27.0130	hypothetical protein, conserved	Bsal_64475	zinc finger protein, putative
					Tb927.3.740	ZFP family member, putative (ZC3H5)	LmjF.27.0150	hypothetical protein, conserved	Bsal_64465	Hypothetical protein, putative
					Tb927.3.750	hypothetical protein, conserved	LmjF.27.0160	hypothetical protein, conserved	Bsal_64460	transmembrane protein, putative
					Tb927.3.760	hypothetical protein, conserved	LmjF.27.0170	hypothetical protein, conserved	Bsal_64445	Hypothetical protein, putative
					Tb927.3.770	hypothetical protein, conserved	LmjF.27.0180	hypothetical protein, conserved	Bsal_64415	Hypothetical protein, putative
					Tb927.3.780	proteasome alpha 7 subunit (TbPSA7)	LmjF.27.0190	proteasome alpha 7 subunit, putative	Bsal_64405	proteasome alpha 7 subunit, putative
					Tb927.3.790	zinc finger CCCH domain-containing protein 6, putative (ZC3H6)	LmjF.27.0200	hypothetical protein, conserved	Bsal_64400	transmembrane protein, putative
					Tb927.3.820	hypothetical protein, conserved	LmjF.27.0230	hypothetical protein, conserved	Bsal_64385	Hypothetical protein, putative
					Tb927.3.830	flap endonuclease-1 (FEN-1), putative	LmjF.27.0250	flap endonuclease-1 (FEN-1), putative	Bsal_64375	flap endonuclease-1 (FEN-1), putative
15	3	217000	242000	25000	Tb927.3.1000	frataxin-like, mitochondrial precursor, putative	LmjF.25.1050	frataxin-like protein	Bsal_59395	frataxin, mitochondrial, putative
					Tb927.3.1030	RNA-binding protein (RPB28)	LmjF.25.1080	hypothetical protein, conserved	Bsal_59425	RNA-binding protein, putative
					Tb927.3.1110	flagellar transport protein, putative (PIFTA1)	LmjF.25.1430	hypothetical protein, conserved	Bsal_59430	Hypothetical protein, putative
					Tb927.3.930	dynein heavy chain, putative	LmjF.25.0980	dynein heavy chain, putative	Bsal_47580	dynein heavy chain, putative
					Tb927.3.940	hypothetical protein, conserved	LmjF.25.0990	hypothetical protein, conserved	Bsal_47585	Hypothetical protein, putative
					Tb927.3.950	hypothetical protein, conserved	LmjF.25.1010	hypothetical protein, conserved	Bsal_47595	2-oxoglutarate/Fe(II)-dependent dioxygenase, putative
					Tb927.3.970	hypothetical protein, conserved	LmjF.25.1020	dehydrogenase-like protein	Bsal_47610	6-phosphogluconate dehydrogenase-like, putative
16	3	299200	327000	27800	Tb927.3.1240	protein phosphatase 2A, putative	LmjF.25.1320	serine/threonine protein phosphatase, putative	Bsal_10640	serine-threonine protein phosphatase, putative
					Tb927.3.1250	DNA-directed RNA polymerase I subunit, putative,RNA-binding protein RBP10, putative (RPB10)	LmjF.25.1315	RNA-binding protein RBP10, putative,DNA-directed RNA polymerase I subunit, putative	Bsal_10645	DNA-directed RNA polymerase II, putative
					Tb927.3.1260	hypothetical protein, conserved	LmjF.25.1310	hypothetical protein, conserved	Bsal_10655	Hypothetical protein, putative
					Tb927.3.1270	hypothetical protein, conserved	LmjF.25.1300	hypothetical protein, conserved	Bsal_10665	Hypothetical protein, putative
					Tb927.3.1280	hypothetical protein, conserved	LmjF.25.1290	hypothetical protein, conserved	Bsal_79845	membrane-associated protein, putative
					Tb927.3.1290	cullin 4B, putative	LmjF.25.1280	hypothetical protein, conserved	Bsal_10715	Hypothetical protein, putative
17	3	422400	455400	33000	Tb927.3.1620	hypothetical protein, conserved	LmjF.25.1570	hypothetical protein, conserved	Bsal_51925	Hypothetical protein, putative
					Tb927.3.1670	hypothetical protein, conserved	LmjF.25.1600	hypothetical protein, conserved	Bsal_51905	WD40 repeat-containing protein, putative
					Tb927.3.1680	hypothetical protein, conserved	LmjF.25.1610	hypothetical protein, conserved	Bsal_51900	Hypothetical protein, putative
					Tb927.3.1690	hypothetical protein, conserved	LmjF.25.1620	hypothetical protein, conserved	Bsal_51895	Hypothetical protein, putative
					Tb927.3.1700	diacylglycerol acyltransferase, putative	LmjF.25.1630	diacylglycerol acyltransferase, putative	Bsal_51890	diacylglycerol acyltransferase, putative
					Tb927.3.1710	hypothetical protein, conserved	LmjF.25.1640	hypothetical protein, conserved	Bsal_51885	Hypothetical protein, putative
					Tb927.3.1720	hypothetical protein, conserved	LmjF.25.1645	hypothetical protein, conserved	not annotated
					Tb927.3.1730	hypothetical protein, conserved	LmjF.25.1650	hypothetical protein, conserved	Bsal_51870	bacterial-type elongation factor P-like protein, putative
					Tb927.3.1740	hypothetical protein, conserved	LmjF.25.1660	hypothetical protein, conserved	Bsal_51860	Hypothetical protein, putative
18	3	566000	582000	16000	Tb927.3.2150	protein phosphatase 2C, putative	LmjF.25.2060	hypothetical protein, conserved	Bsal_34965	protein phosphatase, putative
					Tb927.3.2160	hypothetical protein, conserved	LmjF.25.2070	hypothetical protein, conserved	Bsal_34960	transmembrane protein, putative
					Tb927.3.2170	translation elongation factor EF-2, putative	LmjF.25.2080	elongation factor 2-like protein	Bsal_34955	translation elongation factor Elf2, putative
					Tb927.3.2180	hypothetical protein, conserved	LmjF.25.2090	hypothetical protein, conserved	Bsal_34950	transmembrane protein, putative
					Tb927.3.2190	RNA triphosphatase (TbCET1)	LmjF.25.2095	RNA triphosphatase, putative (CET1)	Bsal_41605	Hypothetical protein, putative
					Tb927.3.2200	hypothetical protein, conserved	LmjF.25.2100	hypothetical protein, conserved	Bsal_34940	Hypothetical protein, putative
					Tb927.3.2210	hypothetical protein, conserved	LmjF.25.2110	hypothetical protein, conserved	Bsal_34925	Hypothetical protein, putative
					Tb927.3.2230	succinyl-CoA synthetase alpha subunit, putative	LmjF.25.2140	succinyl-CoA synthetase alpha subunit, putative	Bsal_34915	succinyl-synthetase alpha subunit, putative
19	3	610000	630000	20000	Tb927.3.2420	hypothetical protein, conserved	LmjF.25.2320	hypothetical protein, conserved	Bsal_79480	transmembrane protein, putative
					Tb927.3.2430	hypothetical protein, conserved	LmjF.25.2330	hypothetical protein, conserved	Bsal_79490	Hypothetical protein, putative
					Tb927.3.2440	serine/threonine-protein kinase, putative,protein kinase, putative	LmjF.25.2340	serine/threonine-protein kinase, putative,protein kinase, putative	Bsal_79495	protein kinase, putative
					Tb927.3.2470	pumilio RNA binding protein, putative (PUF8)	LmjF.25.2360	pumillio protein 8, putative (PUF8)	Bsal_79520	pumilio PUF RNA binding protein, putative
					Tb927.3.2480	hypothetical protein, conserved	LmjF.25.2400	hypothetical protein, conserved	Bsal_79565	transmembrane protein, putative
					Tb927.3.2490	hypothetical protein, conserved	LmjF.25.2410	hypothetical protein, conserved	Bsal_79575	Hypothetical protein, putative
20	3	742400	748400	6000	Tb927.3.2970	hypothetical protein, conserved	LmjF.29.2790	hypothetical protein, conserved	Bsal_58880	Hypothetical protein, putative
					Tb927.3.2980	mitochondrial carrier protein (MCP17)	LmjF.29.2780	mitochondrial carrier protein-like protein	Bsal_58860	mitochondrial carrier protein, putative
					Tb927.3.3000	flagellar transport protein, putative (PIFTC3)	LmjF.29.2760	hypothetical protein, conserved	Bsal_58845	Hypothetical protein, putative
					Tb927.3.3010	hypothetical protein, conserved	LmjF.29.2750	hypothetical protein, conserved	Bsal_58840	membrane-associated protein, putative
					Tb927.3.3020	actin-like protein, putative	LmjF.29.2740	actin-like protein, putative	Bsal_58830	actin-like protein, putative
					Tb927.3.3030	hypothetical protein, conserved	LmjF.29.2730	hypothetical protein, conserved	Bsal_58820	Hypothetical protein, putative
					Tb927.3.3040	hypothetical protein, conserved	LmjF.29.2710	hypothetical protein, conserved	Bsal_58780	Hypothetical protein, putative
					Tb927.3.3080	serine/threonine-protein kinase Nek1, putative,protein kinase, putative	LmjF.29.2670	serine/threonine-protein kinase Nek3, putative,protein kinase, putative	Bsal_58745	protein kinase, putative
					Tb927.3.3090	helicase, putative	LmjF.29.2660	helicase, putative	Bsal_58740	DEAD/DEAH box RNA helicase, putative
					Tb927.3.3100	peptidyl-prolyl cis-trans isomerase NIMA-interacting 4, putative	-	-	Bsal_58730	peptidyl-prolyl cis-trans isomerase, putative
					Tb927.3.3110	hypothetical protein, conserved	LmjF.29.2650	hypothetical protein, conserved	Bsal_58725	Hypothetical protein, putative
21	3	764000	870300	106300	Tb927.3.3160	poly(A) polymerase,polynucleotide adenylyltransferase (PAP)	LmjF.29.2600	poly(A) polymerase, putative	Bsal_59120	poly (A) polymerase, putative
					Tb927.3.3170	hypothetical protein, conserved	LmjF.29.2590	hypothetical protein, conserved	Bsal_59115	Hypothetical protein, putative
					Tb927.3.3190	serine/threonine-protein kinase, putative,protein kinase, putative	LmjF.29.2570	serine/threonine-protein kinase, putative,protein kinase, putative	Bsal_59095	serine-threonine protein kinase, putative
					Tb927.3.3200	hypothetical protein, conserved	LmjF.29.2560	hypothetical protein, conserved	Bsal_59080	Hypothetical protein, putative
					Tb927.3.3220	RNA polymerase-associated protein CTR9, putative	LmjF.29.2550	RNA polymerase-associated protein CTR9, putative	Bsal_59075	Hypothetical protein, putative
					Tb927.3.3230	hypothetical protein, conserved	LmjF.29.2540	hypothetical protein, conserved	Bsal_59070	Hypothetical protein, putative
					Tb927.3.3270	ATP-dependent phosphofructokinase (PFK)	LmjF.29.2510	ATP-dependent phosphofructokinase	Bsal_59050	6-phospho-1-fructokinase, putative
					Tb927.3.3280	vacuolar protein sorting-associated protein 4, putative (VPS4)	LmjF.29.2500	vacuolar protein sorting-associated protein 4 (VPS4)	Bsal_59045	katanin-like protein, putative
					Tb927.3.3290	protein kinase, putative	LmjF.29.2490	protein kinase, putative	Bsal_59030	protein kinase, putative
					Tb927.3.3310	60S ribosomal protein L13, putative	LmjF.29.2460	60S ribosomal protein L13, putative	Bsal_59015	60S ribosomal protein L13, putative
					Tb927.3.3330	heat shock protein 20, putative	LmjF.29.2450	heat shock protein 20, putative	Bsal_59005	heat shock protein 20, putative
					Tb927.3.3340	3', 5'-cyclic nucleotide phosphodiesterase, putative (PDED)	LmjF.29.2440	hypothetical protein, conserved	Bsal_59000	cAMP-phosphodiesterase D, putative
					Tb927.3.3360	acyltransferase, putative	LmjF.29.2410	hypothetical protein, conserved	Bsal_58960	acyltransferase, putative
					Tb927.3.3380	TFIIF-stimulated CTD phosphatase, putative	LmjF.29.2400	hypothetical protein, conserved	Bsal_58940	Hypothetical protein, putative
					Tb927.3.3390	kinesin, putative	LmjF.29.2390	kinesin, putative	Bsal_58930	kinesin, putative
22	3	1025400	1046000	20600	Tb927.3.3660	hypothetical protein, conserved	LmjF.29.0690	hypothetical protein, conserved	Bsal_16610	Hypothetical protein, putative
					Tb927.3.3670	RNA-binding protein, putative (TRRM3)	LmjF.29.0680	RNA-binding protein, putative	Bsal_16615	RNA-binding protein, putative
					Tb927.3.3680	hypothetical protein, conserved	LmjF.29.0670	hypothetical protein, conserved	Bsal_16620	transmembrane protein, putative
					Tb927.3.3690	flagellar radial spoke protein-like, putative	LmjF.29.0660	flagellar radial spoke protein-like, putative	Bsal_16625	flagellar radial spoke protein, putative
					Tb927.3.3740	hypothetical protein, conserved	LmjF.29.0610	hypothetical protein, conserved	Bsal_16650	Hypothetical protein, putative
23	3	1267200	1292000	24800	Tb927.3.4350	hypothetical protein, conserved	LmjF.29.1790	hypothetical protein, conserved	Bsal_40345	Hypothetical protein, putative
					Tb927.3.4360	40S ribosomal protein S15A, putative	LmjF.29.1800	40S ribosomal protein S15A, putative	Bsal_40340	40S ribosomal protein S15A, putative
					Tb927.3.4380	Tob55, putative	LmjF.29.1820	Tob55, putative	Bsal_40310	Hypothetical protein, putative
					Tb927.3.4390	dihydrolipoamide dehydrogenase, putative (GCVL-1)	LmjF.29.1830	dihydrolipoamide dehydrogenase, putative (GCVL-1)	Bsal_40305	dihydrolipoamide dehydrogenase, putative
24	3	1376000	1394000	18000	Tb927.3.4550	hypothetical protein, conserved	LmjF.29.2010	hypothetical protein, conserved	Bsal_60355	Hypothetical protein, putative
					Tb927.3.4560	SNF1/AMP-activated kinase catalytic subunit, putative	LmjF.29.2020	serine/threonine protein kinase, putative,protein kinase, putative	Bsal_60345	serine-threonine protein kinase, putative
					Tb927.3.4570	UDP-GlcNAc:PI a1-6 GlcNAc-transferase, putative (TbGPI1)	LmjF.29.2030	UDP-GlcNAc:PI a1-6 GlcNAc-transferase, putative	Bsal_60335	DNA-directed RNA polymerase II subunit 3, putative
					Tb927.3.4600	hypothetical protein, conserved	LmjF.29.2060	hypothetical protein, conserved	Bsal_60325	Hypothetical protein, putative
25	3	1430000	1458200	28200	Tb927.3.5100	TFIIH basal transcription factor subunit,DNA repair helicase and transcription factor protein, putative,Transcription factor II H complex, XPB subunit, putative homologue 2	LmjF.29.0590	DNA repair helicase, putative	Bsal_16690	DNA repair helicase-like protein, putative
					Tb927.3.5110	hypothetical protein, conserved	LmjF.29.0580	hypothetical protein, conserved	Bsal_16705	Hypothetical protein, putative
					Tb927.3.5130	hypothetical protein, conserved	LmjF.29.0560	hypothetical protein, conserved	Bsal_16710	exonuclease, putative
					Tb927.3.5140	hypothetical protein, conserved	LmjF.29.0550	hypothetical protein, conserved	Bsal_16715	exonuclease, putative
					Tb927.3.5150	exonuclease, putative	LmjF.29.0540	hypothetical protein, conserved	Bsal_16525	exonuclease, putative
26	3	1562000	1568500	6500	Tb927.3.5570	syntaxin, putative	LmjF.29.0070	QA-SNARE protein putative	Bsal_03490	SNARE protein, putative
					Tb927.3.5580	tryptophanyl-tRNA synthetase	LmjF.29.0060	tryptophanyl-tRNA synthetase, putative	Bsal_03495	tryptophanyl-tRNA synthetase, putative
					Tb927.3.5600	hypothetical protein, conserved	LmjF.29.0040	hypothetical protein, conserved	Bsal_03515	Hypothetical protein, putative
					Tb927.3.5610	ribosomal protein L3 mitochondrial, putative	LmjF.29.0030	ribosomal protein L3-like protein	Bsal_03530	ribosomal protein L3, putative
27	4	107800	207500	99700	Tb927.4.360	1,2-Dihydroxy-3-keto-5-methylthiopentene dioxygenase, putative	LmjF.34.4600	1,2-Dihydroxy-3-keto-5-methylthiopentene dioxygenase, putative	Bsal_00420	acireductone dioxygenase-like protein, putative
					Tb927.4.370	hypothetical protein, conserved	LmjF.34.4590	hypothetical protein, conserved	Bsal_00415	Hypothetical protein, putative
					Tb927.4.380	hypothetical protein, conserved	LmjF.34.4580	hypothetical protein, conserved	Bsal_00395	WD40 repeat-containing protein, putative
					Tb927.4.390	hypothetical protein, conserved	LmjF.34.4570	hypothetical protein, conserved	Bsal_00390	transmembrane protein, putative
					Tb927.4.400	Double RNA binding domain protein 7 (DRBD7)	LmjF.34.4560	Double RNA binding domain protein 7 (DRBD7)	Bsal_00385	RNA-binding protein, putative
					Tb927.4.410	CAF 40 (CAF40)	LmjF.34.4550	cell differentiation protein-like protein	Bsal_00375	cell differentiation protein, putative
					Tb927.4.420	phosphatidylinositol 3-kinase (tor2) (TOR2)	LmjF.34.4530	phosphatidylinositol 3-kinase (tor2), putative,phosphatidylinositol 3-kinase (tor2)-like protein (TOR2)	Bsal_00365	phosphatidylinositol 3-kinase, putative
					Tb927.4.430	proteasome beta 7 subunit	LmjF.34.4430	20s proteasome beta 7 subunit, (putative)	Bsal_00360	20s proteasome subunit, putative
					Tb927.4.440	hypothetical protein, conserved	LmjF.34.4500	hypothetical protein, conserved	Bsal_00350	Hypothetical protein, putative
					Tb927.4.450	coatomer alpha subunit, putative (TbCoatomerAlpha)	LmjF.34.4310	coatomer alpha subunit, putative	Bsal_00345	coatamer alpha subunit, putative
					Tb927.4.470	snoRNP protein GAR1, putative	LmjF.34.4290	nucleolar protein family a, putative	Bsal_00335	gar1 nucleolar protein, putative
					Tb927.4.480	hypothetical protein, conserved	LmjF.34.4270	hypothetical protein, conserved	Bsal_48780	cullin-binding protein, putative
					Tb927.4.490	hypothetical protein, conserved	LmjF.34.4250	hypothetical protein, conserved	Bsal_48765	Hypothetical protein, putative
					Tb927.4.500	hypothetical protein, conserved	LmjF.34.4240	hypothetical protein, conserved	Bsal_52730	Hypothetical protein, putative
					Tb927.4.510	hypothetical protein, conserved	LmjF.34.4230	hypothetical protein, conserved	Bsal_48750	Hypothetical protein, putative
					Tb927.4.520	hypothetical protein, conserved	LmjF.34.4220	hypothetical protein, conserved	Bsal_48735	Hypothetical protein, putative
					Tb927.4.530	hypothetical protein, conserved	LmjF.34.4210	hypothetical protein, conserved	Bsal_48720	Hypothetical protein, putative
					Tb927.4.540	hypothetical protein, conserved	LmjF.34.4180	hypothetical protein, conserved	Bsal_48700	membrane-associated protein, putative
					Tb927.4.570	hypothetical protein, conserved	LmjF.34.4150	hypothetical protein, conserved	Bsal_48690	replication factor-A protein 1-like, putative
					Tb927.4.590	hypothetical protein, conserved	LmjF.34.4130	hypothetical protein, conserved	Bsal_48680	Hypothetical protein, putative
					Tb927.4.610	hypothetical protein, conserved	-	-	Bsal_48670	Hypothetical protein, putative
					Tb927.4.620	hypothetical protein, conserved	LmjF.34.4110	hypothetical protein, conserved	Bsal_48660	Hypothetical protein, putative
					Tb927.4.630	hypothetical protein, conserved	LmjF.34.4100	hypothetical protein, conserved	Bsal_48655	Hypothetical protein, putative
					Tb927.4.650	chaperone protein DNAj, putative	LmjF.34.4080	hypothetical protein, conserved	Bsal_48640	DNA-J chaperone, putative
					Tb927.4.660	hypothetical protein, conserved	LmjF.34.4070	hypothetical protein, conserved	Bsal_48610	Hypothetical protein, putative
					Tb927.4.670	conserved protein, unknown function	LmjF.34.4050	conserved protein, unknown function	Bsal_48625	Hypothetical protein, putative
					Tb927.4.680	hypothetical protein, conserved	LmjF.34.4040	hypothetical protein, conserved	Bsal_48620	Hypothetical protein, putative
					Tb927.4.690	geranylgeranyl transferase type II beta subunit, putative	LmjF.34.4030	geranylgeranyltransferase, putative	Bsal_48580	geranylgeranyl transferase type II beta subunit, putative
					Tb927.4.700	hypothetical protein, conserved	LmjF.34.4020	hypothetical protein, conserved	Bsal_48575	Hypothetical protein, putative
					Tb927.4.720	hypothetical protein, conserved	LmjF.34.4010	hypothetical protein, conserved	Bsal_48560	transmembrane protein, putative
					Tb927.4.730	hypothetical protein, conserved	LmjF.34.4000	hypothetical protein, conserved	Bsal_43790	GP46-like surface antigen, putative
					Tb927.4.740	hypothetical protein, conserved	LmjF.34.3990	hypothetical protein, conserved	Bsal_48550	Hypothetical protein, putative
					Tb927.4.750	50S ribosomal protein L7Ae, putative	LmjF.34.3980	nucleolar protein family a member-like protein	Bsal_48535	50S ribosomal protein L7a, putative
28	4	237800	293000	55200	Tb927.4.1020	serine-palmitoyl-CoA transferase, putative	LmjF.34.3740	serine palmitoyltransferase-like protein	Bsal_48410	serine-palmitoyl-CoA transferase, putative
					Tb927.4.1030	hypothetical protein, conserved	LmjF.34.3720	hypothetical protein, conserved	Bsal_48400	Hypothetical protein, putative
					Tb927.4.1040	hypothetical protein, conserved	LmjF.34.3710	hypothetical protein, conserved	Bsal_48385	Hypothetical protein, putative
					Tb927.4.880	TPR-repeat-containing chaperone protein DNAJ, putative	LmjF.34.3870	hypothetical protein, conserved	Bsal_48485	DNA-J protein, putative
					Tb927.4.890	small nuclear ribonucleoprotein SmD3, putative (SmD3)	LmjF.34.3860	small nuclear ribonucleoprotein, putative	Bsal_48470	small nuclear ribonucleoprotein, putative
					Tb927.4.920	hypothetical protein, conserved	LmjF.34.3820	hypothetical protein, conserved	Bsal_48450	Hypothetical protein, putative
					Tb927.4.930	50S ribosomal protein L14, putative	LmjF.34.3815	ribosomal protein L14, putative	Bsal_48445	ribosomal protein L14, putative
					Tb927.4.940	hypothetical protein, conserved	LmjF.34.3810	hypothetical protein, conserved	Bsal_48440	transmembrane protein, putative
					Tb927.4.950	hypothetical protein, conserved	LmjF.34.3800	hypothetical protein, conserved	Bsal_48435	transmembrane protein, putative
					Tb927.4.980	actin, putative	LmjF.34.3760	actin-like protein, putative	Bsal_48430	actin-like protein, putative
29	4	331000	410000	79000	Tb927.4.1280	hypothetical protein, conserved	LmjF.34.3490	hypothetical protein, conserved	Bsal_53605	Hypothetical protein, putative
					Tb927.4.1290	hypothetical protein, conserved	LmjF.34.3480	hypothetical protein, conserved	Bsal_53600	Hypothetical protein, putative
					Tb927.4.1310	ZFP family member, putative (ZC3H9)	LmjF.34.3460	hypothetical protein, conserved	Bsal_53580	Hypothetical protein, putative
					Tb927.4.1320	hypothetical protein, conserved	LmjF.34.3450	hypothetical protein, conserved	Bsal_53575	Hypothetical protein, putative
					Tb927.4.1330	DNA topoisomerase IB, large subunit	LmjF.34.3440	DNA topoisomerase IB, large subunit	Bsal_53565	DNA topoisomerase large subunit, putative
					Tb927.4.1340	cleavage and polyadenylation specificity factor subunit, putative (CPSF3)	LmjF.34.3430	cleavage and polyadenylation specificity factor, putative	Bsal_53560	cleavage and polyadenylation specificity factor subunit, putative
					Tb927.4.1350	glyoxalase II,hydroxyacylglutathione hydrolase, putative (glx2-2)	LmjF.34.3420	hypothetical protein, conserved	Bsal_53555	lactamase-like protein, putative
					Tb927.4.1360	hypothetical protein, conserved	LmjF.34.3380	aldose 1-epimerase-like protein	Bsal_53545	aldose 1-epimerase, putative
30	4	452400	456000	3600	Tb927.4.1370	hypothetical protein, conserved	LmjF.34.3370	hypothetical protein, conserved	Bsal_53535	Hypothetical protein, putative
					Tb927.4.1400	vacuolar transport protein 4A, putative	LmjF.34.3350	ATPase-like protein	Bsal_53500	vacuolar transport protein 4A, putative
					Tb927.4.1420	hypothetical protein, conserved	LmjF.34.3320	hypothetical protein, conserved	Bsal_53485	Hypothetical protein, putative
					Tb927.4.1430	hypothetical protein, conserved	LmjF.34.3310	hypothetical protein, conserved	Bsal_04780	Bodo-specific multi-copy gene family, putative
					Tb927.4.1440	hypothetical protein, conserved	LmjF.34.3300	hypothetical protein, conserved	Bsal_53475	Hypothetical protein, putative
					Tb927.4.1460	hypothetical protein, conserved	LmjF.34.3280	hypothetical protein, conserved	Bsal_53465	Hypothetical protein, putative
					Tb927.4.1470	hypothetical protein, conserved	LmjF.34.3270	hypothetical protein, conserved	Bsal_53460	Hypothetical protein, putative
					Tb927.4.1480	hypothetical protein, conserved	LmjF.13.1490	hypothetical protein, conserved	Bsal_53445	DNA repair metallo-beta-lactamase-like, putative
					Tb927.4.1490	hypothetical protein, conserved	LmjF.34.3240	hypothetical protein, conserved	Bsal_53440	transmembrane protein, putative
31	4	462000	465500	3500	Tb927.4.1500	RNA editing associated helicase 2,mitochondrial RNA binding complex 1 subunit (REH2)	LmjF.34.3230	RNA editing associated helicase 2, putative,mitochondrial RNA binding complex 1 subunit, putative (REH2)	Bsal_53425	DEAD/DEAH box RNA helicase, putative
					Tb927.4.1510	phospholipid-translocating ATPase, putative	LmjF.34.3220	aminophospholipid translocase, putative	Bsal_53420	phospholipid-translocating ATPase, putative
					Tb927.4.1530	hypothetical protein, conserved	LmjF.34.3200	hypothetical protein, conserved	Bsal_53350	Hypothetical protein, putative
					Tb927.4.1540	hypothetical protein, conserved	LmjF.34.3190	hypothetical protein, conserved	Bsal_53335	epimerase, putative
					Tb927.4.1560	hypothetical protein, conserved	LmjF.34.3160	hypothetical protein, conserved	Bsal_53310	Hypothetical protein, putative
32	4	608500	643500	35000	Tb927.4.1570	hypothetical protein, conserved	LmjF.34.3150	hypothetical protein, conserved	Bsal_53290	Hypothetical protein, putative
					Tb927.4.1580	hypothetical protein, conserved	LmjF.34.3140	hypothetical protein, conserved	Bsal_53285	Hypothetical protein, putative
					Tb927.4.1590		LmjF.34.3130	hypothetical protein, conserved	Bsal_53280	Hypothetical protein, putative
					Tb927.4.1760	hypothetical protein, conserved	LmjF.34.2930	hypothetical protein, conserved	Bsal_80550	Hypothetical protein, putative
					Tb927.4.1780	hypothetical protein, conserved	LmjF.34.2910	hypothetical protein, conserved	Bsal_80520	transmembrane protein, putative
					Tb927.4.1810	hypothetical protein, conserved	LmjF.34.2860	hypothetical protein, conserved	Bsal_80500	Hypothetical protein, putative
					Tb927.4.1820	selenocysteine-tRNA-specific elongation factor, putative	LmjF.34.2840	selenocysteine-specific elongation factor, putative	Bsal_80475	selenocysteine-specific elongation factor, putative
					Tb927.4.1830	hypothetical protein, conserved	LmjF.34.2830	ubiquitin related modifier (urm1)-like protein	Bsal_80455	ubiquitin related modifier (Urm1)-like protein, putative
					Tb927.4.1840	zinc carboxypeptidase, putative,metallo-peptidase, Clan MC, Family M14	LmjF.34.2810	zinc carboxypeptidase, putative,metallo-peptidase, Clan MC, Family M14	Bsal_80445	zinc carboxypeptidase, putative
					Tb927.4.1850	hypothetical protein, conserved	LmjF.34.2790	hypothetical protein, conserved	Bsal_80435	Hypothetical protein, putative
					Tb927.4.1860	ribosomal protein S19, putative	LmjF.29.2860	40S ribosomal protein S19-like protein	Bsal_80430	40S ribosomal protein S19, putative
33	4	719200	743000	23800	Tb927.4.1930	RNA-binding protein, putative (EIF3D)	LmjF.34.2700	hypothetical protein, conserved	Bsal_44635	translation initiation factor 3 subunit G, putative
					Tb927.4.1940	hypothetical protein, conserved	LmjF.34.2680	hypothetical protein, conserved	Bsal_44625	Hypothetical protein, putative
					Tb927.4.1970	hypothetical protein, conserved	LmjF.34.2650	hypothetical protein, conserved	Bsal_44590	membrane-associated protein, putative
					Tb927.4.1990	RNA helicase, putative,mitochondrial, putative	LmjF.34.2620	RNA helicase, putative	Bsal_44570	RNA helicase, putative
					Tb927.4.2000	ruvB-like DNA helicase, putative,ATP-dependent DNA helicase, putative	LmjF.34.2610	ATP-dependent DNA helicase, putative,ruvb DNA helicase-like protein, putative	Bsal_44550	Hypothetical protein, putative
					Tb927.4.2010	acyl-CoA binding protein, putative (ACBP)	LmjF.34.2600	acyl-CoA binding protein, putative	Bsal_44545	acyl-CoA dehydrogenase, putative
34	4	818500	833500	15000	Tb927.4.2020	mu-adaptin 3, putative,adaptor complex AP-3 medium subunit, putative	LmjF.34.2590	adaptor complex subunit medium chain 3, putative	Bsal_44540	mu-adaptin 3, putative
					Tb927.4.2340	hypothetical protein, conserved	LmjF.34.2300	hypothetical protein, conserved	Bsal_32915	Hypothetical protein, putative
					Tb927.4.2350	G-actin binding protein, putative,twinfilin, putative	LmjF.34.2290	twinfilin, putative,G-actin binding protein, putative	Bsal_32930	G-actin binding protein, putative
					Tb927.4.2360	hypothetical protein, conserved	LmjF.21.1470	hypothetical protein, conserved	Bsal_32935	Hypothetical protein, putative
35	4	892000	904000	12000	Tb927.4.2370	hypothetical protein, conserved	LmjF.34.2280	hypothetical protein, conserved	Bsal_32940	GPI-anchored surface protein, putative
					Tb927.4.2380	sarcoplasmic reticulum glycoprotein, putative	LmjF.34.2270	hypothetical protein, conserved	Bsal_32950	Hypothetical protein, putative
					Tb927.4.2400	hypothetical protein, conserved	LmjF.34.2250	hypothetical protein, conserved	Bsal_32960	Hypothetical protein, putative
					Tb927.4.2410	hypothetical protein, conserved	LmjF.34.2240	hypothetical protein, conserved	Bsal_32965	glycoside hydrolase, putative
					Tb927.4.2440	hypothetical protein, conserved	LmjF.15.1260	hypothetical protein, conserved	Bsal_32985	Hypothetical protein, putative
					Tb927.4.2460	kinatase, putative	LmjF.34.2190	dual specificity protein phosphatase, putative	Bsal_92120	GP46-like surface antigen, putative
36	4	905000	914800	9800	Tb927.4.3090	hypothetical protein, conserved	LmjF.34.1150	hypothetical protein, conserved	Bsal_41880	Hypothetical protein, putative
					Tb927.4.3110	tRNA-dihydrouridine synthase 4, putative	LmjF.34.1140	hypothetical protein, conserved	Bsal_41890	Hypothetical protein, putative
					Tb927.4.3130	Spef1,flagellar component	LmjF.34.1120	hypothetical protein, conserved	Bsal_41910	Hypothetical protein, putative
					Tb927.4.3140	hypothetical protein, conserved	LmjF.34.1110	hypothetical protein, conserved	Bsal_41920	SBDS-like protein, putative
					Tb927.4.3150	hypothetical protein, conserved	LmjF.34.1100	hypothetical protein, conserved	Bsal_41925	Hypothetical protein, putative
37	4	928000	939000	11000	Tb927.4.3450	hypothetical protein, conserved	LmjF.34.0910	hypothetical protein, conserved	Bsal_26345	transmembrane protein, putative
					Tb927.4.3490	DNA-directed RNA polymerase III subunit, putative,DNA-directed rna polymerase II subunit, putative (RPB6)	LmjF.34.0890	DNA-directed RNA polymerase III subunit, putative	Bsal_26335	DNA-directed RNA polymerase, putative
					Tb927.4.3530	hypothetical protein, conserved	LmjF.34.0880	hypothetical protein, conserved	Bsal_26330	Hypothetical protein, putative
					Tb927.4.3540	hypothetical protein, conserved	LmjF.34.0870	hypothetical protein, conserved	Bsal_26325	Hypothetical protein, putative
					Tb927.4.3550	60S ribosomal protein L13a, putative	LmjF.34.0860	60S ribosomal protein L13a, putative	Bsal_26320	60S ribosomal protein L13a, putative
					Tb927.4.3560	protein phoshatase 1, putative	LmjF.34.0850	serine/threonine-protein phosphatase PP1, putative	Bsal_26315	serine-threonine protein phosphatase, putative
					Tb927.4.3570	translation elongation factor 1-beta, putative	LmjF.34.0820	elongation factor 1-beta (eEF1B beta 1)	Bsal_26305	translation elongation factor 1-beta, putative
					Tb927.4.3620	serine threonine-protein phosphatase PP1, putative (PP1-6)	LmjF.34.0790	serine/threonine-protein phosphatase PP1, putative	Bsal_26280	serine-threonine protein phosphatase, putative
					Tb927.4.3660	hypothetical protein, conserved	LmjF.34.0750	hypothetical protein, conserved	Bsal_26230	Hypothetical protein, putative
					Tb927.4.3670	hypothetical protein, conserved	LmjF.34.0740	hypothetical protein, conserved	Bsal_26225	Hypothetical protein, putative
38	4	1002000	1037000	35000	Tb927.4.3840	nucleolar protein, putative	LmjF.31.0190	nucleolar protein, putative	Bsal_08595	nucleolar protein , putative
					Tb927.4.3850	hypothetical protein, conserved	LmjF.31.0200	WD repeat protein	Bsal_08585	WD40 repeat-containing protein, putative
					Tb927.4.3890	ATP-dependent RNA helicase, putative	LmjF.31.0250	ATP-dependent RNA helicase, putative	Bsal_08520	DEAD/DEAH box RNA helicase, putative
					Tb927.4.3900	hypothetical protein, conserved	LmjF.29.1900	hypothetical protein, conserved	Bsal_08515	Hypothetical protein, putative
					Tb927.4.3910	mitotic centromere-associated kinesin, putative,MCAK-like kinesin, putative (Kif13-4)	LmjF.31.0290	mitotic centromere-associated kinesin (MCAK), putative	Bsal_08475	mitotic centromere-associated kinesin (MCAK) , putative
					Tb927.4.3920	hypothetical protein, conserved	LmjF.31.0310	hypothetical protein, conserved	Bsal_08460	transmembrane protein, putative
39	4	1367000	1380000	13000	Tb927.4.4990	ubiquinol-cytochrome c reductase, putative	LmjF.31.2580	ubiquinol-cytochrome-c reductase-like protein	Bsal_18890	ubiquinol-cytochrome c reductase, putative
					Tb927.4.5000	hypothetical protein, conserved	LmjF.31.2590	hypothetical protein, conserved	Bsal_18885	Hypothetical protein, putative
					Tb927.4.5010	calreticulin, putative	LmjF.31.2600	calreticulin, putative	Bsal_18880	calreticulin, putative
					Tb927.4.5020	RNA polymerase IIA largest subunit (RPB1)	LmjF.31.2610	RNA polymerase ii largest subunit (RPOIILS)	Bsal_18850	DNA-directed RNA polymerase IIa subunit, putative
40	4	1456000	1466500	10500	Tb927.4.5350	3-methylcrotonyl-CoA carboxylase, pseudogene, putative (pseudogene),3-methylcrotonyl-CoA carboxylase, point mutation	LmjF.31.3130	methylcrotonoyl-coa carboxylase biotinylated subunitprotein-like protein	Bsal_73365	3-methylcrotonyl-carboxylase, putative
					Tb927.4.5370	dynein light chain 2B, cytoplasmic, putative,predicted dynein modulator,roadblock/LC7 family member	LmjF.31.3145	dynein-associated protein, putative	not annotated
					Tb927.4.5380	hypothetical protein, conserved	LmjF.31.3150	hypothetical protein, conserved	Bsal_73355	Hypothetical protein, putative
					Tb927.4.5390	serine/threonine-protein kinase NrkA,nek1/NIMA-related kinase A (NrkA)	LmjF.31.3160	protein kinase, putative	Bsal_73350	protein kinase, putative
41	5	521000	572000	51000	Tb927.5.1460	hypothetical protein, conserved	LmjF.15.0040	hypothetical protein, conserved	Bsal_07705	Hypothetical protein, putative
					Tb927.5.1470	NADH-cytochrome b5 reductase, putative (B5R)	LmjF.15.0050	cytochrome-b5 reductase, putative	Bsal_07700	cytochrome-b5 reductase, putative
					Tb927.5.1490	Eukaryotic translation initiation factor 4 gamma type 1 (eif4g1)	LmjF.15.0060	Eukaryotic translation initiation factor 4 gamma type 1, putative (eif4g1)	Bsal_07685	Hypothetical protein, putative
					Tb927.5.1500	hypothetical protein, conserved	LmjF.15.0070	hypothetical protein, conserved	Bsal_07680	Hypothetical protein, putative
					Tb927.5.1510	hypothetical protein, conserved	LmjF.15.0080	hypothetical protein, conserved	Bsal_07660	Hypothetical protein, putative
					Tb927.5.1520	heat shock protein HslVU, ATPase subunit HslU, putative	LmjF.15.0090	heat shock protein HslVU, ATPase subunit HslU, putative	Bsal_07655	heat shock protein ATPase subunit, putative
					Tb927.5.1530	hypothetical protein, conserved	LmjF.15.0100	hypothetical protein, conserved	Bsal_07635	flavin-containing monooxygenase-like protein, putative
					Tb927.5.1540	hypothetical protein, conserved	LmjF.15.0110	hypothetical protein, conserved	Bsal_07620	Hypothetical protein, putative
					Tb927.5.1600	hypothetical protein, conserved	LmjF.15.0210	hypothetical protein, conserved	Bsal_07735	Hypothetical protein, putative
					Tb927.5.1610	60S ribosomal protein L13a, putative	LmjF.15.0200	60S ribosomal protein L13a, putative	Bsal_26320	60S ribosomal protein L13a, putative
					Tb927.5.1630	hypothetical protein, conserved	LmjF.15.0190	hypothetical protein, conserved	Bsal_07750	cytochrome b5-like protein, putative
42	5	824000	841000	17000	Tb927.5.2410	kinesin, putative	LmjF.17.1110	kinesin, putative	Bsal_09005	kinesin, putative
					Tb927.5.2420	hypothetical protein, conserved	LmjF.17.1130	hypothetical protein, conserved	Bsal_09015	Hypothetical protein, putative
					Tb927.5.2430	membrane transporter protein, putative	LmjF.35.3580	membrane transporter protein, putative	Bsal_50975	Hypothetical protein, putative
					Tb927.5.2440	hypothetical protein, conserved	LmjF.17.1140	hypothetical protein, conserved	Bsal_09020	Hypothetical protein, putative
43	5	864000	892000	28000	Tb927.5.2510	hypothetical protein, conserved	LmjF.17.1230	hypothetical protein, conserved	Bsal_09065	transmembrane protein, putative
					Tb927.5.2520	hypothetical protein, conserved	LmjF.17.1240	hypothetical protein, conserved	Bsal_09075	Hypothetical protein, putative
					Tb927.5.2530	hypothetical protein, conserved	LmjF.17.1250	hypothetical protein, conserved	Bsal_09095	acetyltransferase domain-containing protein, putative
					Tb927.5.2540	hypothetical protein, conserved	LmjF.17.1260	hypothetical protein, conserved	Bsal_09100	Hypothetical protein, putative
					Tb927.5.2550	hypothetical protein, conserved	LmjF.17.1270	hypothetical protein, conserved	Bsal_09105	Hypothetical protein, putative
					Tb927.5.2560	hypothetical protein, conserved	LmjF.17.1280	hypothetical protein, conserved	Bsal_09110	Hypothetical protein, putative
					Tb927.5.2570	translation initiation factor, putative (EIF3B)	LmjF.17.1290	translation initiation factor, putative	Bsal_09115	eukaryotic translation initiation factor eIF2A, putative
					Tb927.5.2580	hypothetical protein, conserved	LmjF.17.1300	hypothetical protein, conserved	Bsal_09120	membrane-associated protein, putative
					Tb927.5.2590	hypothetical protein, conserved	-	-	Bsal_09130	Hypothetical protein, putative
					Tb927.5.2600	hypothetical protein, conserved	LmjF.17.1310	hypothetical protein, conserved	Bsal_09145	methyltransferase, putative
44	5	934000	956000	22000	Tb927.5.2770	hypothetical protein, conserved	LmjF.08.0880	hypothetical protein, conserved	not annotated
					Tb927.5.2780	mitochondrial DNA polymerase beta	LmjF.08.0890	mitochondrial DNA polymerase beta	Bsal_94795	DNA polymerase beta, mitochondrial, putative
					Tb927.5.2800	hypothetical protein, conserved	LmjF.08.0910	hypothetical protein, conserved	Bsal_94770	beta lactamase-like protein, putative
					Tb927.5.2810	hypothetical protein, conserved	LmjF.08.0920	hypothetical protein, conserved	Bsal_94765	Hypothetical protein, putative
					Tb927.5.2820	protein kinase, putative	LmjF.08.0930	protein kinase, putative	Bsal_94745	protein kinase, putative
					Tb927.5.2850	radial spoke protein RSP2, putative	LmjF.08.0960	hypothetical protein, conserved	Bsal_94740	Hypothetical protein, putative
45	5	983000	1020000	37000	Tb927.5.2930	hypothetical protein, conserved	LmjF.08.1100	hypothetical protein, conserved	Bsal_57720	Hypothetical protein, putative
					Tb927.5.2940	stress-induced protein sti1, putative	LmjF.08.1110	stress-induced protein sti1	Bsal_57725	stress-inducible protein STI1, putative
					Tb927.5.2950	hypothetical protein, conserved	LmjF.08.1120	hypothetical protein, conserved	Bsal_57730	Hypothetical protein, putative
					Tb927.5.2960	phosphoribosylpyrophosphate synthetase, putative (PRS)	LmjF.08.1130	phosphoribosylpyrophosphate synthetase	Bsal_57745	phosphoribosylpyrophosphate synthetase, putative
					Tb927.5.2970	suppressive immunomodulating factor (TSIF)	LmjF.08.1140	suppressive immunomodulating factor, putative (TSIF)	Bsal_57760	Hypothetical protein, putative
					Tb927.5.2980	hypothetical protein, conserved	LmjF.08.1150	hypothetical protein, conserved	Bsal_57765	Hypothetical protein, putative
					Tb927.5.3000	hypothetical protein, conserved	LmjF.08.1160	hypothetical protein, conserved	Bsal_57775	Hypothetical protein, putative
					Tb927.5.3010	MRB1-associated protein, putative,guide RNA binding protein, putative (mrb3010)	LmjF.08.1170	MRB1-associated protein, putative,guide RNA binding protein, putative	Bsal_57780	Hypothetical protein, putative
					Tb927.5.3020	hypothetical protein, conserved	LmjF.08.1180	hypothetical protein, conserved	Bsal_57795	Hypothetical protein, putative
					Tb927.5.3050	poly(ADP-ribose) polymerase, putative	LmjF.29.1050	KU70 protein, putative	Bsal_57850	poly (ADP-ribose) polymerase, putative
					Tb927.5.3060	hypothetical protein, conserved	LmjF.08.1210	hypothetical protein, conserved	Bsal_57855	Hypothetical protein, putative
					Tb927.5.3070	hypothetical protein, conserved	LmjF.08.1215	hypothetical protein, conserved	Bsal_27000	Hypothetical protein, putative
					Tb927.5.3090	hypothetical protein, conserved	LmjF.08.1222	hypothetical protein, conserved	Bsal_57890	Hypothetical protein, putative
46	5	1119000	1135000	16000	Tb927.5.3340	hypothetical protein, conserved	LmjF.08.0330	hypothetical protein, conserved	Bsal_69265	zinc finger protein, putative
					Tb927.5.3360	50S ribosomal protein L2, putative	LmjF.08.0280	ribosomal protein L2, putative	Bsal_69255	ribosomal protein L2, putative
					Tb927.5.3380	ADG2, pseudogene	LmjF.08.0260	hypothetical protein, conserved	Bsal_69235	Hypothetical protein, putative
					Tb927.5.3390	ADG1, pseudogene	LmjF.08.0250	hypothetical protein, conserved	Bsal_69230	Hypothetical protein, putative
					Tb927.5.3400	calcium-translocating P-type ATPase,calcium pump	LmjF.04.0010	calcium-translocating P-type ATPase	Bsal_69220	calcium-translocating P-type ATPase, putative
47	5	1344000	1385000	41000	Tb927.5.4310	GTP-binding protein, putative	LmjF.05.0200	hypothetical protein, conserved	Bsal_36425	Hypothetical protein, putative
					Tb927.5.4320	zinc finger protein family member, putative (FIP1)	LmjF.05.0190	hypothetical protein, conserved	Bsal_36415	zinc finger protein, putative
					Tb927.5.4330	dihydrolipoamide branched chain transacylase, putative	LmjF.05.0180	dihydrolipoamide branched chain transacylase, putative	Bsal_36410	lipoamide acyltransferase component of branched-chain alpha-keto acid dehydrogenase complex, mitochondrial precursor, putative
					Tb927.5.4340	hypothetical protein, conserved	LmjF.05.0170	hypothetical protein, conserved	Bsal_36405	Hypothetical protein, putative
					Tb927.5.4360	hypothetical protein, conserved	LmjF.05.0120	hypothetical protein, conserved	Bsal_36395	Hypothetical protein, putative
					Tb927.5.4370	hypothetical protein, conserved	LmjF.05.0110	hypothetical protein, conserved	Bsal_36390	Hypothetical protein, putative
					Tb927.5.4380	kinetoplastid-specific phospho-protein phosphatase, putative	LmjF.05.0100	phosphoprotein phosphatase, putative	Bsal_36385	serine-threonine protein phosphatase, putative
					Tb927.5.4390	hypothetical protein, conserved	-	-	Bsal_36380	Hypothetical protein, putative
					Tb927.5.4400	hypothetical protein, conserved	LmjF.05.0150	hypothetical protein, conserved	Bsal_36370	leucine-rich repeat protein, putative
					Tb927.5.4410	hypothetical protein, conserved	LmjF.05.0080	hypothetical protein, conserved	Bsal_36365	Hypothetical protein, putative
					Tb927.5.4420	nucleolar RNA helicase II, putative,nucleolar RNA helicase Gu, putative	LmjF.05.0140	nucleolar RNA helicase II, putative	Bsal_36360	nucleolar RNA helicase II, putative
					Tb927.5.4430	protein kinase, putative	LmjF.05.0130	protein kinase, putative	Bsal_36355	protein kinase, putative
					Tb927.5.4440	dynein light chain, putative	LmjF.05.0070	dynein light chain, putative	Bsal_36350	dynein light chain, putative
					Tb927.5.4460	major vault protein, putative (MVP)	LmjF.05.0060	major vault protein, putative	Bsal_36325	major vault protein, putative
					Tb927.5.4470	hypothetical protein, conserved	LmjF.05.0050	hypothetical protein, conserved	Bsal_36305	guanylate cyclase, putative
					Tb927.5.4480	paraflagellar rod component par4, putative	LmjF.05.0040	paraflagellar rod component par4, putative	Bsal_36280	paraflagellar rod component par4, putative
					Tb927.5.4500	ras-like small GTPase, putative (TBsal_AR1)	LmjF.05.0030	ras-like small GTPases, putative	Bsal_36270	ADP-ribosylation factor, putative
48	5	364000	370000	6000	Tb927.5.920	hypothetical protein, conserved	LmjF.35.1170	hypothetical protein, conserved	Bsal_76910	rhodanese-like protein, putative
					Tb927.5.930	NADH-dependent fumarate reductase (FRDg)	LmjF.35.1180	NADH-dependent fumarate reductase, putative	Bsal_76915	NADH-dependent fumarate reductase, putative
49	6	293000	308000	15000	Tb927.6.700	alanyl-tRNA synthetase, putative	LmjF.22.1540	alanyl-tRNA synthetase, putative	Bsal_92545	alanyl-tRNA synthetase, putative
					Tb927.6.710	dephospho-CoA kinase, putative	LmjF.22.1530	dephospho-CoA kinase, putative	Bsal_15545	dephospho-CoA kinase, putative
					Tb927.6.720	40S ribosomal protein L14, putative	LmjF.22.1520	60S ribosomal protein L14, putative	Bsal_04465	40S ribosomal protein L14, putative
					Tb927.6.730	hypothetical protein, conserved	LmjF.22.1550	hypothetical protein, conserved	Bsal_92530	Hypothetical protein, putative
					Tb927.6.740	ATP-dependent DEAH-box RNA helicase, putative	LmjF.22.1500	ATP-dependent DEAD/H RNA helicase, putative	Bsal_92525	ATP-dependent DEAD/DEAH box RNA helicase, putative
50	6	546000	647000	101000	Tb927.6.1590	hypothetical protein, conserved	LmjF.30.0200	hypothetical protein, conserved	Bsal_25660	Hypothetical protein, putative
					Tb927.6.1600	hypothetical protein, conserved	LmjF.30.0205	hypothetical protein, conserved	Bsal_25620	membrane-associated protein, putative
					Tb927.6.1610	ribosomal RNA adenine dimethylase family protein, conserved	LmjF.30.0210	ribosomal RNA adenine dimethylase family protein, putative	Bsal_25615	ribosomal RNA adenine dimethylase family protein, putative
					Tb927.6.1620	hypothetical protein, conserved	LmjF.30.0220	hypothetical protein, conserved	Bsal_25600	Hypothetical protein, putative
					Tb927.6.1670	ubiquitin hydrolase, pseudogene, putative,cysteine peptidase, Clan CA, family C19, frameshift,ubiquitin hydrolase, frameshift (PAN2)	LmjF.30.0250	ubiquitin hydrolase, putative,cysteine peptidase, Clan CA, family C19, putative	Bsal_48055	cysteine clan family c19 ubiquitin hydrolase, putative
					Tb927.6.1680	mitochondrial RNA binding protein 1 (MRB1680)	LmjF.30.0260	mitochondrial RNA binding protein 1, putative	Bsal_48040	zinc finger protein, putative
					Tb927.6.1690	AUT2/APG4/ATG4 cysteine peptidase, putative,cysteine peptidase, Clan CA, family C54, putative (ATG4.2)	LmjF.30.0270	AUT2/APG4/ATG4 cysteine peptidase, putative (ATG4.2)	Bsal_48020	autophagy-related cysteine peptidase, putative
					Tb927.6.1700	hypothetical protein, conserved	LmjF.30.0280	hypothetical protein, conserved	Bsal_48015	Hypothetical protein, putative
					Tb927.6.1780	mitogen-activated protein kinase, putative,protein kinase, putative	LmjF.30.0370	mitogen-activated protein kinase, putative (MPK12)	Bsal_17580	protein kinase, putative
					Tb927.6.1800	protein phosphatase 2C, putative	LmjF.30.0380	phosphatase 2C, putative	Bsal_17560	protein phosphatase 2C, putative
					Tb927.6.1810	hypothetical protein, conserved	LmjF.30.0400	hypothetical protein, conserved	Bsal_17545	Hypothetical protein, putative
					Tb927.6.1830	hypothetical protein, conserved	LmjF.30.0410	WD-40 repeat protein	Bsal_17520	WD40 repeat-containing protein, putative
					Tb927.6.1880	aspartyl-tRNA synthetase, putative	LmjF.30.0460	aspartyl-tRNA synthetase, putative	Bsal_51475	aspartyl-tRNA synthetase, putative
					Tb927.6.1890	hypothetical protein, conserved	LmjF.30.0470	hypothetical protein, conserved	Bsal_51470	Hypothetical protein, putative
					Tb927.6.1900	Essential nuclear protein 1, putative (enp1)	LmjF.30.0480	bystin, putative	Bsal_51460	Hypothetical protein, putative
					Tb927.6.1910	hypothetical protein, conserved	LmjF.30.0490	hypothetical protein, conserved	Bsal_51440	Hypothetical protein, putative
					Tb927.6.1940	leucine-rich repeat protein (LRRP), putative	LmjF.30.0510	hypothetical protein, conserved	Bsal_51435	Hypothetical protein, putative
					Tb927.6.1950	hypothetical protein, conserved	LmjF.30.0520	hypothetical protein, conserved	Bsal_51430	Hypothetical protein, putative
					Tb927.6.1960	glycosyltransferase family 28 protein, putative	LmjF.30.0530	glycosyltransferase family 28 protein, putative	Bsal_51410	glycosyltransferase family 28, putative
					Tb927.6.1970	nuclear cap binding protein, putative (CBC20)	LmjF.30.0540	nuclear cap binding protein, putative	Bsal_51400	nuclear cap binding protein, putative
51	6	695000	727000	32000	Tb927.6.2180	hypothetical protein, conserved	LmjF.30.0740	hypothetical protein, conserved	Bsal_10240	Hypothetical protein, putative
					Tb927.6.2190	hypothetical protein, conserved	LmjF.30.0745	hypothetical protein, conserved	Bsal_10255	Hypothetical protein, putative
					Tb927.6.2200	hypothetical protein, conserved	LmjF.30.0750	4-methyl-5(beta-hydroxyethyl)-thiazole monophosphate synthesis protein, putative	Bsal_10265	Hypothetical protein, putative
					Tb927.6.2210	hypothetical protein, conserved	LmjF.30.0760	hypothetical protein, conserved	Bsal_10270	Hypothetical protein, putative
					Tb927.6.2220	hypothetical protein, conserved	LmjF.30.0770	hypothetical protein, conserved	Bsal_10285	Hypothetical protein, putative
					Tb927.6.2230	RGG protein	LmjF.30.0780	mitochondrial oligo_U binding protein TBRGG1, putative	Bsal_10290	mitochondrial oligo_U binding protein TBRGG1-like, putative
					Tb927.6.2250	rac serine-threonine kinase, putative,protein kinase, putative	LmjF.30.0800	rac serine-threonine kinase, putative,protein kinase, putative	Bsal_10300	protein kinase, putative
					Tb927.6.2270	hypothetical protein, conserved	LmjF.30.0810	hypothetical protein, conserved	Bsal_10330	methyltransferase, putative
					Tb927.6.2280	hypothetical protein, conserved	LmjF.30.0830	hypothetical protein, conserved	Bsal_10345	Hypothetical protein, putative
					Tb927.6.2290	hypothetical protein, conserved	LmjF.30.0840	hypothetical protein, conserved	Bsal_10350	Hypothetical protein, putative
					Tb927.6.2330	RGG protein (RGG1)	LmjF.30.0810	hypothetical protein, conserved	Bsal_10330	methyltransferase, putative
					Tb927.6.2340	hypothetical protein, conserved	LmjF.30.0830	hypothetical protein, conserved	Bsal_10345	Hypothetical protein, putative
52	6	770000	774000	4000	Tb927.6.2540	DREV methyltransferase, putative	LmjF.30.1100	DREV methyltransferase, putative	Bsal_73255	DREV methyltransferase, putative
					Tb927.6.2550	RNA-binding protein, putative (TRRM2)	LmjF.30.1110	RNA-binding protein, putative	Bsal_73265	Hypothetical protein, putative
53	6	863000	898000	35000	Tb927.6.2880	kinesin, putative	LmjF.30.1450	kinesin, putative	Bsal_09300	kinesin, putative
					Tb927.6.2890	single strand-specific nuclease, putative	LmjF.30.1510	p1/s1 nuclease	Bsal_09305	P1 S1 nuclease, putative
					Tb927.6.2900	dendritic cell-derived IFNG-induced protein,SAM domain and HD domain-containing protein 1	LmjF.32.2540	hypothetical protein, conserved	Bsal_09320	Hypothetical protein, putative
					Tb927.6.2920	hypothetical protein, conserved	LmjF.30.1530	hypothetical protein, conserved	Bsal_09330	Hypothetical protein, putative
					Tb927.6.2940	phosphopantothenoylcysteine decarboxylase, putative (PPCDC)	LmjF.30.1540	phosphopantothenoylcysteine decarboxylase, putative (PPCDC)	Bsal_09340	flavoprotein, putative
					Tb927.6.2960	epsilon-adaptin, putative,AP-1/4 adapter complex gamma/epsilon subunit, putative	LmjF.07.0050	alpha-adaptin-like protein	Bsal_09350	epsilon adaptin , putative
					Tb927.6.2970	pseudouridine synthase A-like protein, putative	LmjF.30.1550	pseudouridine synthase A-like protein, putative	Bsal_09355	pseudouridine synthase A-like protein, putative
					Tb927.6.2990	hypothetical protein, conserved	LmjF.30.1570	hypothetical protein, conserved	Bsal_09360	Hypothetical protein, putative
					Tb927.6.3010	hypothetical protein, conserved	LmjF.30.1580	hypothetical protein, conserved	Bsal_09380	Hypothetical protein, putative
54	6	924000	957000	33000	Tb927.6.3130	queuine tRNA-ribosyltransferase, putative	LmjF.30.1800	queuine tRNA-ribosyltransferase, putative	Bsal_16985	queuine tRNA-ribosyltransferase, putative
					Tb927.6.3140	hypothetical protein, conserved	-	-	Bsal_16990	ubiquitin-like protein, putative
					Tb927.6.3150	Hydin,flagellar component	LmjF.30.1810	hypothetical protein, conserved	Bsal_17000	Hypothetical protein, putative
					Tb927.6.3160	splicing factor 3a, putative	LmjF.30.1830	splicing factor 3a, putative	Bsal_17020	splicing factor 3a, putative
					Tb927.6.3180	hypothetical protein, conserved	LmjF.30.3330	hypothetical protein, conserved	Bsal_17030	Hypothetical protein, putative
					Tb927.6.3190	hypothetical protein, conserved	LmjF.30.1870	hypothetical protein, conserved	Bsal_17035	Hypothetical protein, putative
					Tb927.6.3200	hypothetical protein, conserved	LmjF.30.1880	hypothetical protein, conserved	Bsal_17045	Hypothetical protein, putative
					Tb927.6.3210	hypothetical protein, conserved	LmjF.30.1890	hypothetical protein, conserved	Bsal_17050	Hypothetical protein, putative
					Tb927.6.3220	hypothetical protein, conserved	LmjF.30.1900	hypothetical protein, conserved	Bsal_17055	Hypothetical protein, putative
55	6	1027000	1072000	45000	Tb927.6.3480	RNA-binding protein, putative (DRBD5)	LmjF.30.2190	RNA-binding protein, putative	Bsal_60665	RNA-binding protein, putative
					Tb927.6.3490	zinc finger protein 1 (ZFP1)	LmjF.30.2200	hypothetical protein, conserved	Bsal_60655	zinc finger protein, putative
					Tb927.6.3500	endosomal trafficking protein RME-8, putative	LmjF.30.2210	endosomal trafficking protein RME-8, putative	Bsal_60640	endosomal trafficking protein, RME-8, putative
					Tb927.6.3510	tRNA modification enzyme, putative	-	-	Bsal_60620	Hypothetical protein, putative
					Tb927.6.3520	hypothetical protein, conserved	LmjF.30.2220	hypothetical protein, conserved	Bsal_60615	transmembrane protein, putative
					Tb927.6.3530	hypothetical protein, conserved	LmjF.30.2240	hypothetical protein, conserved	Bsal_60600	Hypothetical protein, putative
					Tb927.6.3540	zinc-finger protein, conserved	LmjF.30.2250	zinc-finger protein, conserved	Bsal_60595	zinc finger protein, putative
					Tb927.6.3550	phospholipid-translocating P-type ATPase (flippase), putative	LmjF.30.2260	phospholipid-translocating P-type ATPase (flippase), putative	Bsal_60590	phospholipid-translocating P-type ATPase, putative
					Tb927.6.3560	hypothetical protein, conserved	LmjF.30.2270	hypothetical protein, conserved	Bsal_60580	Hypothetical protein, putative
					Tb927.6.3570	tubulin-tyrosine ligase-like protein, conserved	LmjF.30.2280	tubulin-tyrosine ligase-like protein	Bsal_60555	tubulin-tyrosine ligase, putative
					Tb927.6.3580	ATP-dependent DEAD/H DNA helicase recQ, putative	LmjF.30.2290	ATP-dependent DEAD/H DNA helicase recQ family- like protein	Bsal_60550	ATP-dependent DEAD/DEAH box RNA helicase, putative
56	6	1131000	1232000	101000	Tb927.6.3820	hypothetical protein, conserved	LmjF.30.2560	hypothetical protein, conserved	Bsal_25885	Hypothetical protein, putative
					Tb927.6.3830	hypothetical protein, conserved	LmjF.30.2570	hypothetical protein, conserved	Bsal_25880	Hypothetical protein, putative
					Tb927.6.3840	reticulon domain protein	LmjF.30.2580	reticulon domain protein, 22 kDa potentially aggravating protein (paple22) (PAPLE22)	Bsal_25870	reticulon domain protein, putative
					Tb927.6.3860	hypothetical protein, conserved	LmjF.30.2590	hypothetical protein, conserved	Bsal_25850	leucyl/phenylalanyl-tRNA protein transferase, putative
					Tb927.6.3870	RNA-binding protein, putative (SGN1)	LmjF.30.2610	RNA-binding protein, putative	Bsal_25840	RNA-binding protein, putative
					Tb927.6.3880	hypothetical protein, conserved	LmjF.30.2620	hypothetical protein, conserved	Bsal_25825	Hypothetical protein, putative
					Tb927.6.3890	replication factor C, subunit 2, putative	LmjF.30.2630	replication factor C, subunit 2, putative	Bsal_25815	replication factor subunit 2, putative
					Tb927.6.3900	hypothetical protein, conserved	LmjF.30.2640	hypothetical protein, conserved	Bsal_25810	Hypothetical protein, putative
					Tb927.6.3920	hypothetical protein, conserved	LmjF.30.2650	hypothetical protein, conserved	Bsal_25790	Hypothetical protein, putative
					Tb927.6.3930	hypothetical protein, conserved	LmjF.30.2660	hypothetical protein, conserved	Bsal_25770	Hypothetical protein, putative
					Tb927.6.3990	hypothetical protein, conserved	LmjF.30.2710	hypothetical protein, conserved	Bsal_66475	Hypothetical protein, putative
					Tb927.6.4000	small glutamine-rich tetratricopeptide repeat protein, putative,small glutamine-rich tetratricopeptide repeat protein, putative (SGT)	LmjF.30.2740	small glutamine-rich tetratricopeptide repeat protein, putative,TPR domain protein, conserved (SGT)	Bsal_66445	Hypothetical protein, putative
					Tb927.6.4020	hypothetical protein, conserved	LmjF.30.2765	hypothetical protein, conserved	Bsal_66430	Hypothetical protein, putative
					Tb927.6.4030	superoxide dismutase, putative	LmjF.30.2770	superoxide dismutase, putative	Bsal_66420	superoxide dismutase, putative
					Tb927.6.4040	hypothetical protein, conserved	LmjF.30.2750	hypothetical protein, conserved	Bsal_66415	Hypothetical protein, putative
					Tb927.6.4060	hypothetical protein, conserved	LmjF.30.2790	hypothetical protein, conserved	Bsal_66400	transmembrane protein, putative
					Tb927.6.4070	hypothetical protein, conserved	LmjF.30.2800	hypothetical protein, conserved	Bsal_66395	transmembrane protein, putative
					Tb927.6.4080	hypothetical protein, conserved	LmjF.30.2810	hypothetical protein, conserved	Bsal_66390	Hypothetical protein, putative
					Tb927.6.4090	chaperonin HSP60, mitochondrial precursor, putative (HSP60)	LmjF.30.2820	chaperonin HSP60/CNP60, putative	Bsal_66385	heat shock protein 60, mitochondrial chaperonin, putative
					Tb927.6.4100	hypothetical protein, conserved	LmjF.30.2830	hypothetical protein, conserved	Bsal_66370	Hypothetical protein, putative
					Tb927.6.4120	GTPase activating protein, putative	LmjF.30.2840	GTPase activator-like protein	Bsal_66365	GTPase activator-like protein, putative
					Tb927.6.4130	hypothetical protein, conserved	LmjF.30.2845	hypothetical protein, conserved	Bsal_66360	membrane-associated protein, putative
					Tb927.6.4140	paraflagellar rod component, putative (PFC4)	LmjF.30.2850	hypothetical protein, conserved	Bsal_66355	Hypothetical protein, putative
					Tb927.6.4160	hypothetical protein, conserved	LmjF.30.2860	hypothetical protein, conserved	Bsal_28790	Hypothetical protein, putative
					Tb927.6.4180	hypothetical protein, conserved	-	-	Bsal_66340	transmembrane protein, putative
					Tb927.6.4190	hypothetical protein, conserved	LmjF.30.2880	hypothetical protein, conserved	Bsal_66335	Hypothetical protein, putative
					Tb927.6.4200	hypothetical protein, conserved	LmjF.30.2890	hypothetical protein, conserved	Bsal_66325	Hypothetical protein, putative
					Tb927.6.4210	aldehyde dehydrogenase, putative (ALDH)	LmjF.30.2900	aldehyde dehydrogenase, putative	Bsal_66265	aldehyde dehydrogenase, putative
					Tb927.6.4220	mitogen-activated protein kinase 5 (MAPK5)	LmjF.30.2910	mitogen-activated protein kinase, putative (MPK5)	Bsal_66255	mitogen-activated protein kinase, putative
					Tb927.6.4240	hypothetical protein, conserved	LmjF.30.2930	hypothetical protein, conserved	Bsal_66240	Hypothetical protein, putative
					Tb927.6.4250	hypothetical protein, conserved	LmjF.30.2940	hypothetical protein, conserved	Bsal_66235	Hypothetical protein, putative
					Tb927.6.4260	hypothetical protein, conserved	LmjF.30.2940	hypothetical protein, conserved	Bsal_66230	Hypothetical protein, putative
					Tb927.6.4270	hypothetical protein, conserved	LmjF.30.2960	hypothetical protein, conserved	Bsal_66185	Hypothetical protein, putative
					Tb927.6.4280	glyceraldehyde 3-phosphate dehydrogenase, glycosomal (GAPDH)	LmjF.30.2980	glyceraldehyde 3-phosphate dehydrogenase, glycosomal	Bsal_66180	glyceraldehyde-3-phosphate dehydrogenase, putative
					Tb927.6.4300	glyceraldehyde 3-phosphate dehydrogenase, glycosomal (GAPDH)	LmjF.30.2970	glyceraldehyde 3-phosphate dehydrogenase, glycosomal	Bsal_66180	glyceraldehyde-3-phosphate dehydrogenase, putative
					Tb927.6.4310	hypothetical protein, conserved	-	-	Bsal_66175	Hypothetical protein, putative
					Tb927.6.4320	hypothetical protein, conserved	LmjF.30.2990	hypothetical protein, conserved	Bsal_66160	membrane-associated protein, putative
					Tb927.6.4340	U6 snRNA-associated Sm-like protein LSm5p (TbLSm5)	LmjF.30.3015	Lsm5p, putative	Bsal_66140	U6 snRNA-associated Sm-like protein LSm5p, putative
					Tb927.6.4350	ribosomal RNA assembly protein, putative	LmjF.30.3020	hypothetical protein, conserved	Bsal_66125	RNA-binding protein, putative
					Tb927.6.4370	eukaryotic translation initiation factor 3 subunit 7-like protein	LmjF.30.3040	eukaryotic translation initiation factor 3 subunit 7-like protein	Bsal_66110	eukaryotic translation initiation factor 3 subunit 7, putative
57	6	1285000	1344000	59000	Tb927.6.4590	glutamyl-tRNA synthetase, putative	LmjF.30.3240	glutamyl-tRNA synthetase, putative	Bsal_88105	glutamyl-tRNA synthetase, putative
					Tb927.6.4600	pre-mRNA splicing factor ATP-dependent RNA helicase, putative,ATP-dependent RNA helicase, putative	LmjF.30.3250	ATP-dependent RNA helicase, putative	Bsal_88110	ATP-dependent DEAD/DEAH box RNA helicase, RecQ, putative
					Tb927.6.4610	hypothetical protein, conserved	LmjF.30.3260	hypothetical protein, conserved	Bsal_88120	Hypothetical protein, putative
					Tb927.6.4620	hypothetical protein, conserved	LmjF.30.3270	hypothetical protein, conserved	Bsal_88125	membrane-associated protein, putative
					Tb927.6.4630	kinetoplastid-specific phospho-protein phosphatase, putative	LmjF.30.3280	serine/threonine phosphatase, putative	Bsal_88130	kinetoplastid-specific phosphatase, putative
					Tb927.6.4640	hypothetical protein, conserved	LmjF.30.3290	hypothetical protein, conserved	Bsal_88140	Hypothetical protein, putative
					Tb927.6.4650	UV excision repair RAD23 protein, putative	LmjF.30.3300	UV excision repair RAD23-like protein	Bsal_88145	UV excision repair RAD23-like protein, putative
					Tb927.6.4670	MORN repeat-containing protein,CMRP,flagellar component (TbMORN1)	LmjF.30.3310	hypothetical protein, conserved	Bsal_88030	Hypothetical protein, putative
					Tb927.6.4680	hypothetical protein, conserved	LmjF.30.3320	hypothetical protein, conserved	Bsal_88045	Hypothetical protein, putative
					Tb927.6.4690	60S ribosomal protein L9, putative	LmjF.30.3340	60S ribosomal protein L9, putative	Bsal_88055	60S ribosomal protein L9, putative
					Tb927.6.4700	hypothetical protein, conserved	LmjF.30.3350	hypothetical protein, conserved	Bsal_88065	Hypothetical protein, putative
					Tb927.6.4710	calmodulin, putative	LmjF.30.3360	calmodulin-related protein, putative	Bsal_29910	calmodulin-related protein, putative
					Tb927.6.4720	zinc finger CCCH domain-containing protein 15 (ZC3H15)	LmjF.30.3370	hypothetical protein, conserved	Bsal_29915	Hypothetical protein, putative
					Tb927.6.4740	importin-alpha re-exporter protein, putative,cellular apoptosis susceptibility protein, putative	LmjF.30.3390	CAS/CSE/importin domain protein, putative	Bsal_29935	cellular apoptosis susceptibility-domain protein, putative
					Tb927.6.4750	hypothetical protein, conserved	LmjF.30.3410	hypothetical protein, conserved	Bsal_29960	dynein heavy chain, putative
					Tb927.6.4760	hypothetical protein, conserved	LmjF.30.3420	hypothetical protein, conserved	Bsal_29965	Hypothetical protein, putative
					Tb927.6.4770	protein mkt1, putative (MKT1)	LmjF.30.3430	protein mkt1, putative	Bsal_29970	Hypothetical protein, putative
					Tb927.6.4780	DNA ligase I, putative	LmjF.30.3440	DNA ligase I, putative	Bsal_29980	DNA ligase, putative
					Tb927.6.4790	hypothetical protein, conserved	LmjF.30.3445	hypothetical protein, conserved	Bsal_29985	Hypothetical protein, putative
					Tb927.6.4800	hypothetical protein, conserved	LmjF.30.3450	hypothetical protein, conserved	Bsal_29990	Hypothetical protein, putative
					Tb927.6.4820	chromosomal passenger protein (CPC1)	LmjF.30.3480	chromosomal passenger protein, putative (CPC1)	Bsal_30000	protein kinase, putative
					Tb927.6.4830	hypothetical protein, conserved	LmjF.30.3490	lorien protein	Bsal_30005	zinc finger protein, putative
58	6	1361000	1393000	32000	Tb927.6.4920	S-adenosylmethionine synthetase, putative (METK1)	LmjF.30.3500	S-adenosylmethionine synthetase (METK1)	Bsal_30010	S-adenosylmethionine synthetase, putative
					Tb927.6.4930	thiosulfate sulfurtransferase, mitochondrial, putative	LmjF.30.3530	thiosulfate sulfurtransferase, mitochondrial, putative	Bsal_30015	Hypothetical protein, putative
					Tb927.6.4940	hypothetical protein, conserved	LmjF.30.3540	hypothetical protein, conserved	Bsal_30020	Hypothetical protein, putative
					Tb927.6.4950	mago nashi-like protein, putative	LmjF.30.3560	mago nashi-like protein, putative	Bsal_30030	mago nashi-like protein, putative
					Tb927.6.4970	serine/arginine-rich protein specific kinase SRPK, putative,protein kinase, putative	LmjF.30.3580	serine/threonine-protein kinase, putative,protein kinase, putative	Bsal_30035	serine arginine-rich protein specific kinase, putative
					Tb927.6.4980	40S ribosomal protein S14 (RPS14)	LmjF.28.0960	40S ribosomal protein S14	Bsal_59280	40S ribosomal protein S14, putative
					Tb927.6.4990	ATP synthase, epsilon chain, putative	LmjF.30.3600	ATP synthase, epsilon chain, putative	Bsal_30050	ATP synthase epsilon chain, putative
					Tb927.6.5000	hypothetical protein, conserved	LmjF.30.3610	hypothetical protein, conserved	Bsal_30055	Hypothetical protein, putative
					Tb927.6.5020	cyclin 7, putative,CYC2-like cyclin, putative (CYC7)	LmjF.30.3630	CYC2-like protein, putative (CYC7)	Bsal_30065	cyclin, putative
					Tb927.6.5030	leucine-rich repeat protein (LRRP), putative	LmjF.30.3640	hypothetical protein, conserved	Bsal_30070	leucine-rich repeat protein, putative
					Tb927.6.5040	ribosomal protein L15, putative	LmjF.30.3650	ribosomal protein L15, putative	Bsal_24005	60S ribosomal protein L15, putative
					Tb927.6.5050	V-type ATPase, C subunit, putative	LmjF.30.3660	V-type ATPase, C subunit, putative	Bsal_30075	V-type ATPase c subunit, putative
					Tb927.6.5060	hypothetical protein, conserved	LmjF.30.3670	hypothetical protein, conserved	Bsal_30080	transmembrane protein, putative
					Tb927.6.5070	hypothetical protein, conserved	LmjF.30.3680	hypothetical protein, conserved	Bsal_30085	Hypothetical protein, putative
					Tb927.6.5080	hypothetical protein, conserved	LmjF.30.3690	hypothetical protein, conserved	Bsal_30095	Hypothetical protein, putative
					Tb927.6.5090	hypothetical protein, conserved	LmjF.30.3700	hypothetical protein, conserved	Bsal_30100	transmembrane protein, putative
59	7	141000	277000	136000	Tb927.7.1000	DNA repair and recombination helicase protein PIF1, putative (TbPIF8)	LmjF.26.0930	hypothetical protein, conserved	Bsal_52650	Hypothetical protein, putative
					Tb927.7.1010	hypothetical protein, conserved	LmjF.26.0920	hypothetical protein, conserved	Bsal_52655	Hypothetical protein, putative
					Tb927.7.1070	KREX1,RNA-editing complex protein,exonuclease (KREX1)	LmjF.26.0860	RNA-editing complex protein MP100, putative (MP100)	Bsal_42095	RNA-editing complex protein MP100, putative
					Tb927.7.1080	hypothetical protein, conserved	LmjF.26.0850	hypothetical protein, conserved	Bsal_42100	Hypothetical protein, putative
					Tb927.7.670	hypothetical protein, conserved	LmjF.26.1280	hypothetical protein, conserved	Bsal_40865	Hypothetical protein, putative
					Tb927.7.680	chaperone protein DNAj, putative	LmjF.26.1270	hypothetical protein, conserved	Bsal_40860	DNA-J chaperone, putative
					Tb927.7.700	hypothetical protein, conserved	LmjF.26.1250	hypothetical protein, conserved	Bsal_40820	Hypothetical protein, putative
					Tb927.7.710	heat shock 70 kDa protein, putative (HSP70)	LmjF.26.1240	heat shock protein 70-related protein (HSP70.4)	Bsal_40815	heat shock protein 70-b cytosolic isoform, putative
					Tb927.7.730	hypothetical protein, conserved	LmjF.26.1220	hypothetical protein, conserved	Bsal_40760	leucine-rich repeat protein, putative
					Tb927.7.740	chaperone protein DNAj, putative	LmjF.26.1200	hypothetical protein, conserved	Bsal_40745	DNA-J chaperone, putative
					Tb927.7.760	hypothetical protein, conserved	LmjF.26.1180	hypothetical protein, conserved	Bsal_40715	Hypothetical protein, putative
					Tb927.7.780	hypothetical protein, conserved	LmjF.26.1160	hypothetical protein, conserved	Bsal_40705	RNA pseudouridylate synthase, putative
					Tb927.7.790	hypothetical protein, conserved	LmjF.26.1150	hypothetical protein, conserved	Bsal_40700	Hypothetical protein, putative
					Tb927.7.800	mitochondrial RNA binding complex 1 subunit (MRB800)	LmjF.26.1140	mitochondrial RNA binding complex 1 subunit, putative	Bsal_40695	Hypothetical protein, putative
					Tb927.7.820	dynein arm light chain, axonemal, putative	LmjF.26.1120	hypothetical protein, conserved	Bsal_40675	dynein arm light chain, putative
					Tb927.7.830	telomerase-associated protein, putative	LmjF.26.1110	hypothetical protein, conserved	Bsal_40670	WD40 repeat-containing protein, putative
					Tb927.7.840	hypothetical protein, conserved	LmjF.26.1100	hypothetical protein, conserved	Bsal_40665	Hypothetical protein, putative
					Tb927.7.880	RNA-binding protein, putative (RPB25)	LmjF.26.1060	hypothetical protein, conserved	Bsal_40620	RNA-binding protein, putative
					Tb927.7.890	electron transfer protein, putative	LmjF.26.1050	hypothetical protein, conserved	Bsal_40650	ferredoxin, putative
					Tb927.7.930	zinc finger CCCH domain containing protein 17 (ZC3H17)	LmjF.26.1010	hypothetical protein, conserved	Bsal_52595	Hypothetical protein, putative
					Tb927.7.940	protein kinase C suBsal_trate protein, heavy chain, putative,glucosidase II beta subunit, putative	LmjF.26.1000	hypothetical protein, conserved	Bsal_52600	glucosidase II beta subunit, putative
					Tb927.7.950	hypothetical protein, conserved	LmjF.26.0990	hypothetical protein, conserved	Bsal_52605	membrane-associated protein, putative
					Tb927.7.960	protein kinase, putative	LmjF.26.0980	protein kinase, putative	Bsal_52610	protein kinase, putative
					Tb927.7.970	hypothetical protein, conserved	LmjF.26.0970	hypothetical protein, conserved	Bsal_52615	NMD3-like protein, putative
60	7	420000	458000	38000	Tb927.7.1690	silent information regulator 2,NAD+-protein-arginine ADP-ribosyltransferase,NAD-dependent SIR2 (SIR2RP1)	LmjF.26.0210	silent information regulator 2, putative,NAD-dependent SIR2,NAD+-protein-arginine ADP-ribosyltransferase (SIR2RP1)	Bsal_03655	Sir2 histone deacetylase, putative
					Tb927.7.1700	hypothetical protein, conserved	-	-	Bsal_03675	membrane-associated protein, putative
					Tb927.7.1710	eukaryotic peptide chain release factor subunit 1, putative	LmjF.26.0200	eukaryotic peptide chain release factor subunit 1, putative	Bsal_03685	eRF1 domain-containing protein, putative
					Tb927.7.1720	HIRA-interacting protein 5, putative (HIRIP5)	LmjF.26.0190	hypothetical protein, conserved	Bsal_03690	Hypothetical protein, putative
					Tb927.7.1750	60S ribosomal protein L7, putative	LmjF.26.0170	60S ribosomal protein L7, putative	Bsal_03700	60S ribosomal protein L7, putative
					Tb927.7.1770	hypothetical protein, conserved	LmjF.26.0150	hypothetical protein, conserved	Bsal_03715	alanine racemase, putative
					Tb927.7.1780	Adenine phosphoribosyltransferase, putative	LmjF.26.0140	adenine phosphoribosyltransferase (APRT)	Bsal_03725	Adenine phosphoribosyltransferase, putative
					Tb927.7.1800	hypothetical protein, conserved	LmjF.26.0115	hypothetical protein, conserved	Bsal_03730	transmembrane protein, putative
					Tb927.7.1810	hypothetical protein, conserved	LmjF.26.0070	hypothetical protein, conserved	Bsal_03745	Hypothetical protein, putative
					Tb927.7.1820	hypothetical protein, conserved	LmjF.26.0060	hypothetical protein, conserved	Bsal_03750	Hypothetical protein, putative
					Tb927.7.1830	hypothetical protein, conserved	LmjF.26.0055	hypothetical protein, conserved	Bsal_03765	Hypothetical protein, putative
					Tb927.7.1840	zinc finger protein, putative	-	-	Bsal_03770	zinc finger protein, putative
					Tb927.7.1850	hypothetical protein, conserved	LmjF.26.0070	hypothetical protein, conserved	Bsal_03745	Hypothetical protein, putative
					Tb927.7.1860	hypothetical protein, conserved	LmjF.26.0060	hypothetical protein, conserved	Bsal_03750	Hypothetical protein, putative
					Tb927.7.1870	hypothetical protein, conserved	LmjF.26.0055	hypothetical protein, conserved	Bsal_03765	Hypothetical protein, putative
					Tb927.7.1880	zinc finger protein, putative	-	-	Bsal_03770	zinc finger protein, putative
					Tb927.7.1900	protein kinase, putative,cdc2-related related kinase, putative (CRK7)	LmjF.26.0040	protein kinase, putative	Bsal_03785	protein kinase, putative
					Tb927.7.1910	pyridoxal phosphate containing glycine decarboxylase, putative,glycine dehydrogenase, putative (GCVP)	LmjF.26.0030	pyridoxal phosphate containing glycine decarboxylase, putative,glycine dehydrogenase, putative (GCVP)	Bsal_03790	glycine dehydrogenase, putative
61	7	567000	586000	19000	Tb927.7.2190	hypothetical protein, conserved	LmjF.22.0260	hypothetical protein, conserved	Bsal_39970	translocon-associated protein (TRAP), alpha subunit, putative
					Tb927.7.2200	hypothetical protein, conserved	LmjF.22.0270	hypothetical protein, conserved	Bsal_39965	zinc finger protein, putative
					Tb927.7.2220	hypothetical protein, conserved	LmjF.22.0280	hypothetical protein, conserved	Bsal_39955	Hypothetical protein, putative
					Tb927.7.2230	hypothetical protein, conserved	LmjF.22.0290	hypothetical protein, conserved	Bsal_39950	mitochondrial carrier protein, putative
					Tb927.7.2240	hypothetical protein, conserved	LmjF.22.0300	hypothetical protein, conserved	Bsal_39940	Hypothetical protein, putative
					Tb927.7.2250	carnitine O-palmitoyltransferase II, putative	LmjF.22.0310	carnitine palmitoyltransferase-like protein	Bsal_39935	carnitine O-palmitoyltransferase II, putative
					Tb927.7.2260	hypothetical protein, conserved	LmjF.22.0320	hypothetical protein, conserved	Bsal_39925	Hypothetical protein, putative
62	7	634000	668000	34000	Tb927.7.2470	GTPase activating protein, putative	LmjF.22.0520	hypothetical protein, conserved	Bsal_56635	Hypothetical protein, putative
					Tb927.7.2480	peptidyl-prolyl cis-trans isomerase, putative,parvulin (PAR45)	LmjF.22.0530	peptidyl-prolyl cis-trans isomerase, putative,parvulin (PAR45)	Bsal_92580	Hypothetical protein, putative
					Tb927.7.2490	hypothetical protein, conserved	LmjF.22.0540	hypothetical protein, conserved	Bsal_56625	Hypothetical protein, putative
					Tb927.7.2500	proteasome regulatory ATPase subunit 1	LmjF.22.0570	proteasome regulatory ATPase subunit 1, putative	Bsal_56615	proteasome regulatory ATPase subunit 1, putative
					Tb927.7.2510	endoplasmatic reticulum retrieval protein, putative	LmjF.22.0580	rer1 family-like protein	Bsal_56595	endoplasmatic reticulum retrieval protein, putative
					Tb927.7.2520	hypothetical protein, conserved	LmjF.22.0590	hypothetical protein, conserved	Bsal_56575	Hypothetical protein, putative
					Tb927.7.2530	N-acetyltransferase, putative	LmjF.22.0600	hypothetical protein, conserved	Bsal_56570	N-acetyltransferase, putative
					Tb927.7.2540	ubiquitin-conjugating enzyme E2, putative,ubiquitin carrier protein, putative,ubiquitin-protein ligase, putative	LmjF.22.0610	ubiquitin-conjugating enzyme-like protein	Bsal_56565	ubiquitin-conjugating enzyme family protein, putative
					Tb927.7.2550	proteasome regulatory ATPase subunit 5 (RPT5)	LmjF.22.0620	proteasome regulatory ATPase subunit 5, putative	Bsal_56560	proteasome regulatory ATPase subunit 5, putative
					Tb927.7.2570	guide RNA associated protein, GAP2,mitochondrial RNA binding protein 1	LmjF.22.0650	guide RNA associated protein, GAP2, putative	Bsal_56535	transmembrane protein, putative
					Tb927.7.2580	zinc finger protein family member, putative (ZC3H19)	LmjF.22.0660	glucoamylase-like protein	Bsal_56530	Hypothetical protein, putative
					Tb927.7.2590	prefoldin, putative	LmjF.22.0670	prefoldin 5-like protein	Bsal_56525	prefoldin 5-like protein, putative
63	7	717000	722000	5000	Tb927.7.2750	protein kinase, putative	LmjF.22.0810	serine/threonine protein kinase sos2, putative,protein kinase, putative	Bsal_17865	protein kinase, putative
					Tb927.7.2760	hypothetical protein, conserved	LmjF.22.0870	hypothetical protein, conserved	Bsal_17870	ribosomal protein L22p/L17e, putative
					Tb927.7.2770	hypothetical protein, conserved	LmjF.22.0880	hypothetical protein, conserved	Bsal_17875	Hypothetical protein, putative
64	7	742000	828000	86000	Tb927.7.2960	hypothetical protein, conserved	LmjF.22.0920	hypothetical protein, conserved	Bsal_17910	calcium-binding protein, putative
					Tb927.7.3000	kinesin, putative	LmjF.22.0960	kinesin, putative	Bsal_17920	kinesin, putative
					Tb927.7.3010	hypothetical protein, conserved	LmjF.22.0970	hypothetical protein, conserved	Bsal_17925	Hypothetical protein, putative
					Tb927.7.3040	hypothetical protein, conserved	LmjF.22.0980	hypothetical protein, conserved	Bsal_17930	WD40 repeat-containing protein, putative
					Tb927.7.3050	hypothetical protein, conserved	LmjF.22.0990	hypothetical protein, conserved	Bsal_17935	Hypothetical protein, putative
					Tb927.7.3070	hypothetical protein, conserved	LmjF.22.1010	UDP-galactose transporter, putative	Bsal_17945	membrane-associated protein, putative
					Tb927.7.3090	hypothetical protein, conserved	LmjF.22.1030	hypothetical protein, conserved	Bsal_17955	Hypothetical protein, putative
					Tb927.7.3100	hypothetical protein, conserved	LmjF.22.1040	hypothetical protein, conserved	Bsal_17960	Hypothetical protein, putative
					Tb927.7.3110	transporter protein, putative	LmjF.22.1050	hypothetical protein, conserved	Bsal_17970	Hypothetical protein, putative
					Tb927.7.3180	Mu-adaptin 1, putative,adaptor complex AP-1 medium subunit, putative	LmjF.22.1140	adaptor complex AP-1 medium subunit, putative,Mu-adaptin 1, putative	Bsal_13080	clathrin coat assembly protein, putative
					Tb927.7.3210	protein kinase, putative	LmjF.22.1170	hypothetical protein, conserved	Bsal_84070	protein kinase, putative
65	7	1034000	1118000	84000	Tb927.7.3950	RNA-editing complex protein,RNA-editing 3' terminal uridylyl transferase 1,KRET1 (KRET1)	LmjF.14.0960	RNA editing 3' terminal uridylyl transferase 1,RET1 (3'TUTASE)	Bsal_89080	RNA editing 3 terminal uridylyl transferase 1, putative
					Tb927.7.3960	50S ribosomal protein L16, putative	LmjF.14.0950	hypothetical protein, conserved	not annotated
					Tb927.7.3980	immunodominant antigen, putative,tc40 antigen-like	LmjF.14.0930	tc40 antigen-like,immunodominant antigen, putative	Bsal_89095c	uncharacterized protein
					Tb927.7.3990	mitochondrial DNA polymerase I protein C (POL1C)	LmjF.14.0920	mitochondrial DNA polymerase I protein C, putative	Bsal_89100	mitochondrial DNA polymerase I protein fragment, putative
					Tb927.7.4000	glutathione synthetase, putative	LmjF.14.0910	glutathione synthetase, putative	Bsal_89105	glutathione synthetase, putative
					Tb927.7.4010	hypothetical protein, conserved	LmjF.18.1020	hypothetical protein, unknown function	not annotated
					Tb927.7.4020	protein phosphatase 2C, putative	LmjF.14.0900	protein phosphatase 2C-like protein	Bsal_89115	protein phosphatase 2C, putative
					Tb927.7.4040	hypothetical protein, conserved	LmjF.29.0520	hypothetical protein, conserved	Bsal_89120	Hypothetical protein, putative
					Tb927.7.4050	hypothetical protein, conserved	LmjF.14.0870	hypothetical protein, conserved	Bsal_89130	Hypothetical protein, putative
					Tb927.7.4080	DNA excision repair protein, putative,SNF2 family helicase-like protein, putative	LmjF.14.0840	SNF2 family helicase-like protein, putative,DNA excision repair protein, putative	Bsal_89135	DNA excision repair protein, putative
					Tb927.7.4140	hypothetical protein, conserved	LmjF.14.0780	hypothetical protein, conserved	Bsal_04675	ribosomal protein L21p, putative
					Tb927.7.4150	hypothetical protein, conserved	LmjF.14.0750	hypothetical protein, conserved	Bsal_04710	Hypothetical protein, putative
					Tb927.7.4160	fatty acid elongase, putative,fatty acid elongase, putative	LmjF.14.0690	fatty acid elongase, putative,beta-ketoacyl-coenzyme A,beta-ketoacyl-CoA synthase (ELO3.2)	Bsal_04730	fatty acid elongase, putative
					Tb927.7.4170	fatty acid elongase, putative	LmjF.14.0670	fatty acid elongase, putative,beta-ketoacyl-coenzyme A,beta-ketoacyl-CoA synthase (ELO2)	Bsal_04730	fatty acid elongase, putative
					Tb927.7.4180	fatty acid elongase, putative	LmjF.14.0640	fatty acid elongase, putative,beta-ketoacyl-coenzyme A,beta-ketoacyl-CoA synthase (ELO1.1)	Bsal_04735	fatty acid elongase, putative
					Tb927.7.4190	hypothetical protein, conserved	LmjF.14.0625	hypothetical protein, conserved	Bsal_04740	zinc finger protein, putative
66	7	1210000	1226000	16000	Tb927.7.4560	histone acetyltransferase, putative	LmjF.14.0140	histone acetyltransferase, putative	Bsal_66330	histone acetyltransferase, putative
					Tb927.7.4570	inosine-guanine nucleoside hydrolase (IG-NH)	LmjF.14.0130	inosine-guanine nucleoside hydrolase, putative (IG-NH)	Bsal_66320	nucleoside hydrolase, putative
					Tb927.7.4580	hypothetical protein, conserved	LmjF.14.0120	hypothetical protein, conserved	Bsal_66310	transmembrane protein, putative
					Tb927.7.4590	chaperone protein DNAj, putative	LmjF.14.0110	hypothetical protein, conserved	Bsal_66305	DNA-J chaperone, putative
					Tb927.7.4600	hypothetical protein, conserved	LmjF.14.0100	hypothetical protein, conserved	Bsal_66285	Hypothetical protein, putative
					Tb927.7.4610	hypothetical protein, conserved	LmjF.14.0090	hypothetical protein, conserved	Bsal_66280	Hypothetical protein, putative
67	7	1372000	1402000	30000	Tb927.7.5210	hypothetical protein, conserved	LmjF.06.0620	hypothetical protein, conserved	Bsal_07075	Hypothetical protein, putative
					Tb927.7.5220	protein kinase, putative	LmjF.06.0640	protein kinase, putative	Bsal_07115	protein kinase, putative
					Tb927.7.5230	lanosterol synthase	LmjF.06.0650	lanosterol synthase, putative	Bsal_07120	lanosterol synthase, putative
					Tb927.7.5260	hypothetical protein, conserved	LmjF.06.0680	hypothetical protein, conserved	Bsal_07155	cytochrome c oxidase biogenesis protein Cmc1-like protein, putative
					Tb927.7.5280	hypothetical protein, conserved	LmjF.06.0690	hypothetical protein, conserved	Bsal_07165	Hypothetical protein, putative
68	7	1725000	1730000	5000	Tb927.7.6350	NADH-ubiquinone oxidoreductase, mitochondrial, putative	LmjF.17.0270	NADH-ubiquinone oxidoreductase, mitochondrial, putative	Bsal_63620	NADH-ubiquinone oxidoreductase, mitochondrial, putative
					Tb927.7.6360	histone H2A variant,H2Az (h2aZ)	LmjF.17.0280	histone H2A, putative	Bsal_63585	histone H2A, putative
69	7	1983000	2133000	150000	Tb927.7.6960	ubiquitin-conjugating enzyme, putative,non-canonical ubiquiting-conjugating enzyme 1, putative	LmjF.05.0930	ubiquitin-conjugating enzyme, putative	Bsal_80145	Hypothetical protein, putative
					Tb927.7.6970	paraflagellar rod protein, putative	LmjF.05.0920	paraflagellar rod protein, putative	Bsal_80135	paraflagellar rod protein, putative
					Tb927.7.6980	hypothetical protein, conserved	LmjF.05.0890	hypothetical protein, conserved	Bsal_80130	Hypothetical protein, putative
					Tb927.7.6990	hypothetical protein, conserved	LmjF.05.0880	hypothetical protein, conserved	Bsal_80125	membrane-associated protein, putative
					Tb927.7.7000	hypothetical protein, conserved	LmjF.05.0870	hypothetical protein, conserved	Bsal_80120	Hypothetical protein, putative
					Tb927.7.7010	hypothetical protein, conserved	LmjF.05.0860	hypothetical protein, conserved	Bsal_80115	Hypothetical protein, putative
					Tb927.7.7030	hypothetical protein, conserved	LmjF.05.0850	hypothetical protein, conserved	not annotated
					Tb927.7.7250	hypothetical protein, conserved	LmjF.05.0640	hypothetical protein, conserved	Bsal_52150	ankyrin repeat protein, putative
					Tb927.7.7260	kinesin, putative (TbKIF9B)	LmjF.05.0630	kinesin, putative	Bsal_52145	kinesin, putative
					Tb927.7.7280	RNA-binding protein, putative	LmjF.05.0610	hypothetical protein, conserved	Bsal_52130	Hypothetical protein, putative
					Tb927.7.7290	hypothetical protein, conserved	LmjF.05.0600	hypothetical protein, conserved	Bsal_52120	exocyst complex component Sec10, putative
					Tb927.7.7300	ATP-dependent DEAD/H RNA helicase, putative	LmjF.05.0590	ATP-dependent RNA helicase, putative	Bsal_52115	ATP-dependent DEAD/DEAH box RNA helicase, putative
					Tb927.7.7320	hypothetical protein, conserved	LmjF.05.0580	hypothetical protein, conserved	Bsal_52110	transmembrane protein, putative
					Tb927.7.7330	hypothetical protein, conserved	LmjF.05.0570	hypothetical protein, conserved	Bsal_52090	Hypothetical protein, putative
					Tb927.7.7340	hypothetical protein, conserved	LmjF.05.0560	hypothetical protein, conserved	Bsal_52080	transmembrane protein, putative
					Tb927.7.7360	cdc2-related kinase 2,cell division control protein 2 homolog 2 (CRK2)	LmjF.05.0550	cdc2-related kinase, putative,protein kinase, putative	Bsal_52075	protein kinase, putative
					Tb927.7.7380	U6 snRNA-associated Sm-like protein LSm3p (TbLSm3)	LmjF.05.0540	hypothetical protein, conserved	Bsal_52070	small nuclear (LSM) RNA-binding protein, putative
					Tb927.7.7410	oxidoreductase, putative		nuclear receptor binding factor-like protein	Bsal_52050	nuclear receptor binding factor-like protein, putative
70	8	171500	212000	40500	Tb927.8.610	hypothetical protein, conserved	LmjF.07.1080	hypothetical protein, conserved	Bsal_50225	Hypothetical protein, putative
					Tb927.8.620	KREPA3,RNA-editing complex protein MP42 (KREPA3)	LmjF.07.1070	RNA-editing complex protein, putative	Bsal_50220	RNA-editing complex protein MP42, putative
					Tb927.8.640	hypothetical protein, conserved	LmjF.07.1055	hypothetical protein, conserved	Bsal_50210	Hypothetical protein, putative
					Tb927.8.650	cation-transporting ATPase, putative	LmjF.07.1050	cation-transporting ATPase, putative	Bsal_50205	cation transporting ATPase, putative
					Tb927.8.660	hypothetical protein, conserved	LmjF.07.1040	hypothetical protein, conserved	Bsal_50195	Hypothetical protein, putative
					Tb927.8.680	KREPA5,RNA-editing complex protein (KREPA5)	LmjF.07.1035	hypothetical protein, conserved	Bsal_50180	Hypothetical protein, putative
					Tb927.8.690	peptidyl-prolyl cis-trans isomerase/rotamase, putative,PPIase, putative,parvulin (PIN1)	LmjF.07.1030	peptidyl-prolyl cis-trans isomerase/rotamase, putative,parvulin,PPIase, putative (PIN1)	Bsal_50170	peptidyl-prolyl cis-trans isomerase/rotamase, putative
					Tb927.8.700	DNA repair and recombination helicase protein PIF7 (TbPIF7)	LmjF.07.1020	DNA repair and recombination helicase protein PIF7, putative,DNA repair and recombination protein, mitochondrial precursor, putative	Bsal_50165	PIF1 helicase-like protein, putative
					Tb927.8.720	hypothetical protein, conserved	LmjF.07.1010	hypothetical protein, conserved	Bsal_50150	Hypothetical protein, putative
					Tb927.8.730	nucleolar RNA-binding protein, putative	LmjF.07.1000	RNA binding protein-like protein	Bsal_50145	nucleolar RNA-binding protein, putative
					Tb927.8.760	nucleolar RNA-binding protein (Nopp44/46)	LmjF.07.0990	nucleolar RNA-binding protein, putative	Bsal_50140	nucleolar RNA-binding protein, putative
71	8	285000	327000	42000	Tb927.8.1010	chaperone protein DNAj, putative	LmjF.07.0780	hypothetical protein, conserved	Bsal_88000c	uncharacterized protein
					Tb927.8.1020	6-phosphofructo-2-kinase/fructose-2,6-biphosphatase, putative	LmjF.07.0760	6-phosphofructo-2-kinase/fructose-2,6-biphosphatase, putative	Bsal_88005c	uncharacterized protein
					Tb927.8.920	ubiquitin-conjugating enzyme E2, putative,ubiquitin-protein ligase, putative,ubiquitin carrier protein, putative (PEX4)	LmjF.07.0850	ubiquitin-conjugating enzyme E2, putative,ubiquitin-protein ligase, putative,ubiquitin carrier protein, putative	Bsal_87965c	uncharacterized protein
					Tb927.8.980	phosphoacetylglucosamine mutase, putative,acetylglucosaminephosphomutase, putative,N-acetylglucosamine-phosphate mutase, putative	LmjF.07.0805	N-acetylglucosamine-phosphate mutase, putative,phosphoacetylglucosamine mutase-like protein,acetylglucosaminephosphomutase, putative	Bsal_87975c	uncharacterized protein
					Tb927.8.990	RNA-binding protein 33 (RNA-binding motif protein 33) (RBP33)	LmjF.07.0802	hypothetical protein, conserved	Bsal_87985c	uncharacterized protein
72	8	471500	505000	33500	Tb927.8.1460	hypothetical protein, conserved	LmjF.07.0400	hypothetical protein, conserved	Bsal_67430	membrane-associated protein, putative
					Tb927.8.1480	hypothetical protein, conserved	LmjF.07.0380	hypothetical protein, conserved	Bsal_67445	Hypothetical protein, putative
					Tb927.8.1490	hypothetical protein, conserved	LmjF.07.0360	hypothetical protein, conserved	Bsal_67455	Hypothetical protein, putative
					Tb927.8.1500	hypothetical protein, conserved	LmjF.07.0350	hypothetical protein, conserved	Bsal_67460	Hypothetical protein, putative
					Tb927.8.1510	ATP-dependent DEAD/H RNA helicase, putative (DBP2.1)	LmjF.07.0340	ATP-dependent DEAD/H RNA helicase, putative	Bsal_67470	ATP-dependent DEAD/DEAH box RNA helicase, putative
					Tb927.8.1520	NUDIX family hydrolase, putative	LmjF.07.0335	NUDIX family hydrolase, putative	Bsal_67480	NUDIX hydrolase, putative
					Tb927.8.1530	hypothetical protein, conserved	LmjF.07.0330	hypothetical protein, conserved	Bsal_67485	transmembrane protein, putative
					Tb927.8.1540	hypothetical protein, conserved	LmjF.07.0320	hypothetical protein, conserved	Bsal_67490	Hypothetical protein, putative
					Tb927.8.1550	paraflagellar rod component, putative (PFC3)	LmjF.07.0310	hypothetical protein, conserved	Bsal_67495	Hypothetical protein, putative
73	8	658000	690000	32000	Tb927.8.2110	hypothetical protein, conserved	LmjF.23.0140	hypothetical protein, conserved	Bsal_32025	Hypothetical protein, putative
					Tb927.8.2120	hypothetical protein, conserved	LmjF.23.0150	hypothetical protein, conserved	Bsal_19315	leucine-rich repeat protein, putative
					Tb927.8.2130	hypothetical protein, conserved	LmjF.23.0160	hypothetical protein, conserved	Bsal_19320	Hypothetical protein, putative
					Tb927.8.2140	hypothetical protein, conserved	LmjF.23.0180	hypothetical protein, conserved	Bsal_19330	Hypothetical protein, putative
					Tb927.8.2160	multidrug resistance protein A,p-glycoprotein (PGPA)	LmjF.23.0220	ATP-binding cassette protein subfamily C, member 2, putative (ABCC2)	Bsal_71860	ABC transporter, putative
					Tb927.8.2180	hypothetical protein, conserved	LmjF.23.0225	hypothetical protein, conserved	Bsal_19345	GPI-anchored surface protein, putative
					Tb927.8.2190	hypothetical protein, conserved	LmjF.23.0230	hypothetical protein, conserved	Bsal_19350	transmembrane protein, putative
					Tb927.8.2200	terbinafine resistance locus protein (yip1), putative	LmjF.23.0240	terbinafine resistance locus protein (yip1) (YIP1)	Bsal_19355	Yip1 integral membrane protein, putative
					Tb927.8.2220	hypothetical protein, conserved	LmjF.23.0280	hypothetical protein, conserved	Bsal_19370	zinc finger protein, putative
					Tb927.8.2240	Tryptophanyl-tRNA synthetase 2	LmjF.23.0300	tryptophanyl-tRNA synthetase, putative	Bsal_19415	tryptophanyl-tRNA synthetase, putative
					Tb927.8.2300	hypothetical protein, conserved	LmjF.23.0330	hypothetical protein, conserved	Bsal_19440	transmembrane protein, putative
74	8	928000	1027000	99000	Tb927.8.3090	hypothetical protein, conserved	LmjF.23.1160	hypothetical protein, conserved	Bsal_72460	transmembrane protein, putative
					Tb927.8.3100	coronin, putative (CRN12)	LmjF.23.1165	coronin, putative (CRN12)	Bsal_72480	WD40 repeat-containing protein, putative
					Tb927.8.3110	hypothetical protein, conserved	LmjF.23.1190	hypothetical protein, conserved	Bsal_72490	ribosomal protein S9, putative
					Tb927.8.3120	hypothetical protein, conserved	LmjF.23.1180	hypothetical protein, conserved	Bsal_72500	membrane-associated protein, putative
					Tb927.8.3130	S-adenosyl-methyltransferase mraW-like protein, putative	LmjF.23.1200	S-adenosyl-methyltransferase mraW-like protein	Bsal_62705	cation channel protein, putative
					Tb927.8.3140	NAD dependent deacetylase, putative,SIR2-like protein 4, putative,NAD-dependent deacetylase sirtuin 4, putative	LmjF.23.1210	sir2-family protein-like protein	Bsal_72520	Sir2-like protein, putative
					Tb927.8.3150	T-complex protein 1, gamma subunit, putative (TCP-1-gamma)	LmjF.23.1220	T-complex protein 1, gamma subunit, putative	Bsal_72525	T-complex protein gamma subunit, putative
					Tb927.8.3160	hypothetical protein, conserved	LmjF.23.1230	hypothetical protein, conserved	Bsal_72540	Hypothetical protein, putative
					Tb927.8.3170	hypothetical protein, conserved	LmjF.23.1240	hypothetical protein, conserved	Bsal_72545	rhodanese-like protein, putative
					Tb927.8.3180	hypothetical protein, conserved	LmjF.23.1250	hypothetical protein, conserved	Bsal_72600	Hypothetical protein, putative
					Tb927.8.3200	hypothetical protein, conserved	LmjF.23.1260	hypothetical protein, conserved	Bsal_72620	Hypothetical protein, putative
					Tb927.8.3210	hypothetical protein, conserved	LmjF.23.1263	hypothetical protein, conserved	Bsal_72630	Hypothetical protein, putative
					Tb927.8.3220	exonuclease, putative	LmjF.23.1270	hypothetical protein, conserved	Bsal_72710	Hypothetical protein, putative
					Tb927.8.3240	lathosterol oxidase, putative	LmjF.23.1300	lathosterol oxidase-like protein	Bsal_72730	lathosterol oxidase, putative
					Tb927.8.3250	dynein heavy chain, putative	LmjF.23.1310	dynein heavy chain, putative	Bsal_72740	dynein heavy chain, putative
					Tb927.8.3260	hypothetical protein, conserved	LmjF.23.1320	hypothetical protein, conserved	Bsal_72750	Hypothetical protein, putative
					Tb927.8.3290	DNA polymerase zeta catalytic subunit, putative	LmjF.23.1330	DNA polymerase zeta catalytic subunit, putative	Bsal_61490	DNA polymerase zeta catalytic subunit, putative
					Tb927.8.3300	hypothetical protein, conserved	LmjF.23.1340	hypothetical protein, conserved	Bsal_61505	Hypothetical protein, putative
					Tb927.8.3310	Elongator-like Protein 3b (ELP3b)	LmjF.23.1350	Elongator-like Protein 3b, putative	Bsal_61510	acetyltransferase, putative
					Tb927.8.3320	hypothetical protein, conserved	LmjF.23.1360	hypothetical protein, conserved	Bsal_61530	transmembrane protein, putative
					Tb927.8.3340	hypothetical protein, conserved	-	-	Bsal_61545	Hypothetical protein, putative
					Tb927.8.3380	electron transfer protein, putative	LmjF.23.1410	hypothetical protein, conserved	Bsal_61565	Hypothetical protein, putative
					Tb927.8.3410	hypothetical protein, conserved	LmjF.23.1680	hypothetical protein, conserved	Bsal_61590	Hypothetical protein, putative
					Tb927.8.3430	Meckel syndrome type 1 protein, putative (mks1)	LmjF.23.1710	Meckel syndrome type 1 protein, putative (mks1)	Bsal_61620	Hypothetical protein, putative
75	8	1338000	1368000	30000	Tb927.8.4520	hypothetical protein, conserved	LmjF.10.1090	hypothetical protein, conserved	Bsal_56430	membrane-associated protein, putative
					Tb927.8.4530	hypothetical protein, conserved	LmjF.10.1100	hypothetical protein, conserved	Bsal_56425	Hypothetical protein, putative
					Tb927.8.4540	PAB1-binding protein , putative (PBP1)	LmjF.10.1110	PAB1-binding protein , putative (PBP1)	Bsal_56415	Hypothetical protein, putative
					Tb927.8.4550	hypothetical protein, conserved	LmjF.10.1120	hypothetical protein, conserved	Bsal_56405	Hypothetical protein, putative
					Tb927.8.4560	hypothetical protein, conserved	LmjF.10.1130	hypothetical protein, conserved	Bsal_56400	Hypothetical protein, putative
					Tb927.8.4570	hypothetical protein, conserved	LmjF.10.1140	hypothetical protein, conserved	Bsal_56395	zinc finger protein, putative
					Tb927.8.4580	hypothetical protein, conserved	LmjF.10.1150	hypothetical protein, conserved	Bsal_56380	Hypothetical protein, putative
					Tb927.8.4600	hypothetical protein, conserved	-	-	Bsal_56370	zinc finger protein, putative
					Tb927.8.4610	Ras-related protein RabX1 (RABX1)	LmjF.10.1160	Ras-related protein RabX1, putative (RABX1)	Bsal_56365	ras-related GTP-binding protein, putative
					Tb927.8.4620	small GTP-binding protein Rab7, putative (Trab7)	LmjF.10.1170	small GTP-binding protein Rab7, putative	Bsal_56360	ras-related GTP-binding protein, putative
					Tb927.8.4630	hypothetical protein, conserved	LmjF.10.1180	hypothetical protein, conserved	Bsal_56355	membrane-associated protein, putative
					Tb927.8.4640	flagellar protofilament ribbon protein, putative	LmjF.10.1190	flagellar protofilament ribbon protein-like protein	Bsal_56350	flagellar protofilament ribbon protein, putative
76	8	1450000	1585000	135000	Tb927.8.4900	hypothetical protein, conserved	LmjF.16.1520	hypothetical protein, conserved	Bsal_54730	Hypothetical protein, putative
					Tb927.8.4910	hypothetical protein, conserved	LmjF.16.1510	hypothetical protein, conserved	Bsal_00225	Hypothetical protein, putative
					Tb927.8.4920	hypothetical protein, conserved	LmjF.16.1500	hypothetical protein, conserved	Bsal_54770	Hypothetical protein, putative
					Tb927.8.4940	hypothetical protein, conserved	LmjF.16.1480	hypothetical protein, conserved	Bsal_54775	Hypothetical protein, putative
					Tb927.8.4970	Paraflagellar rod protein 2,Paraflagellar rod protein A (PFR2)	LmjF.16.1425	paraflagellar rod protein 2C	Bsal_77265	69 kDa paraflagellar rod protein 2C, putative
					Tb927.8.4950	kinesin, putative	LmjF.16.1460	kinesin, putative	Bsal_77250	kinesin, putative
					Tb927.8.5020	hypothetical protein, conserved	LmjF.16.1410	hypothetical protein, conserved	Bsal_77270	Hypothetical protein, putative
					Tb927.8.5030	trafficking protein particle complex subunit 3, putative,TRAPP, putative,transport protein particle (TRAPP) component, Bet3, putative	LmjF.16.1400	trafficking protein particle complex subunit- like protein	Bsal_77275	transport protein particle (TRAPP) component, putative
					Tb927.8.5040	hypothetical protein, conserved	LmjF.16.1390	hypothetical protein, conserved	Bsal_77280	Hypothetical protein, putative
					Tb927.8.5050	hypothetical protein, conserved	LmjF.16.1385	hypothetical protein, conserved	Bsal_31300	IQ calmodulin-binding protein, putative
					Tb927.8.5080	hypothetical protein, conserved	LmjF.16.1360	hypothetical protein, conserved	Bsal_41660	amidase-like protein, putative
					Tb927.8.5090	DNA-directed RNA polymerase I largest subunit (RPA190)	LmjF.16.1350	DNA-directed rna polymerase I largest subunit, putative	Bsal_41675	DNA-directed rna polymerase I largest subunit, putative
					Tb927.8.5100	hypothetical protein, conserved	LmjF.16.1340	hypothetical protein, conserved	Bsal_41680	Hypothetical protein, putative
					Tb927.8.5120	cytochrome c	LmjF.16.1310	cytochrome c, putative	Bsal_41715	cytochrome c, putative
					Tb927.8.5210	cullin, putative	LmjF.16.1220	hypothetical protein, conserved	Bsal_18405	cullin, putative
					Tb927.8.5220	hypothetical protein, conserved	LmjF.16.1210	hypothetical protein, conserved	Bsal_18410	Hypothetical protein, putative
					Tb927.8.5230	cyclophilin-type peptidyl-prolyl cis-trans isomerase, putative,PPIase, putative,rotamase, putative,cyclophilin, putative (PPIase)	LmjF.16.1200	cyclophilin 13, putative,peptidyl-prolyl cis-trans isomerase, putative,rotamase, putative,PPIase, putative,cyclophilin, putative (CYP13)	Bsal_18420	cyclophilin-type peptidyl-prolyl cis-trans isomerase, putative
					Tb927.8.5250	coatomer delta subunit, putative,delta-COP, putative,delta-coat protein, putative	LmjF.16.1180	coatomer delta subunit-like protein,delta-coat protein, putative,delta-COP, putative	Bsal_18460	coatamer delta subunit, putative
					Tb927.8.5260	60S ribosomal protein L39, putative	LmjF.16.1170	60S ribosomal protein L39, putative	not annotated
					Tb927.8.5290	hypothetical protein, conserved	LmjF.16.1140	hypothetical protein, conserved	Bsal_46235	Hypothetical protein, putative
					Tb927.8.5320	hypothetical protein, conserved	LmjF.16.1120	hypothetical protein, conserved	Bsal_18455	Hypothetical protein, putative
77	8	1879000	1888000	9000	Tb927.8.6500	cell division cycle protein, putative	LmjF.24.1720	cell division cycle protein 20, putative (CDC20)	Bsal_30440	WD40 repeat-containing protein, putative
					Tb927.8.6520	hypothetical protein, conserved	LmjF.24.1700	hypothetical protein, conserved	Bsal_30460	transmembrane protein, putative
					Tb927.8.6530	hypothetical protein, conserved	LmjF.24.1690	hypothetical protein, conserved	Bsal_30470	Hypothetical protein, putative
78	8	2017000	2080000	63000	Tb927.8.7010	chaperone protein DNAj, putative	LmjF.31.3100	hypothetical protein, conserved	Bsal_57200	DNA-J chaperone, putative
					Tb927.8.7030	hypothetical protein, conserved	LmjF.31.3080	hypothetical protein, conserved	Bsal_57225	GPI-anchored surface protein, putative
					Tb927.8.7050	mu-adaptin 4, putative,adaptor complex AP-4 medium subunit, putative	LmjF.31.3035	mu-adaptin 4, putative (pseudogene)	Bsal_57230	mu-adaptin 4, putative
					Tb927.8.7110	serine/threonine-protein kinase a, putative,protein kinase, putative	LmjF.31.2960	Repressor of differentiation kinase 2, putative,protein kinase, putative (RDK2)	Bsal_43675	serine-threonine protein kinase, putative
					Tb927.8.7120	squalene synthase, putative	LmjF.31.2940	squalene synthase, putative	Bsal_43695	farnesyltransferase, putative
					Tb927.8.7200	hypothetical protein, conserved	LmjF.31.2890	hypothetical protein, conserved	Bsal_43725	clathrin-like protein, putative
79	8	2128000	2141000	13000	Tb927.8.7400	RNA polymerase IIA largest subunit (RPB1)	LmjF.31.2610	RNA polymerase ii largest subunit (RPOIILS)	Bsal_18850	DNA-directed RNA polymerase IIa subunit, putative
					Tb927.8.7410	calreticulin, putative	LmjF.31.2600	calreticulin, putative	Bsal_18880	calreticulin, putative
					Tb927.8.7420	hypothetical protein, conserved	LmjF.31.2590	hypothetical protein, conserved	Bsal_18885	Hypothetical protein, putative
					Tb927.8.7430	ubiquinol-cytochrome c reductase, putative	LmjF.31.2580	ubiquinol-cytochrome-c reductase-like protein	Bsal_18890	ubiquinol-cytochrome c reductase, putative
80	8	2355000	2381000	26000	Tb927.8.7990	hypothetical protein, conserved	LmjF.31.1210	hypothetical protein, conserved	Bsal_20465	zinc finger protein, putative
					Tb927.8.8010	hypothetical protein, conserved	LmjF.31.1150	hypothetical protein, conserved	Bsal_20500	membrane-associated protein, putative
					Tb927.8.8030	hypothetical protein, conserved		hypothetical protein, conserved	Bsal_20505	membrane-associated protein, putative
81	9	343000	426000	83000	Tb927.9.1380	hypothetical protein, conserved	LmjF.26.2640	hypothetical protein, conserved	Bsal_53100	Hypothetical protein, putative
					Tb927.9.1390	hypothetical protein, conserved	LmjF.26.2630	hypothetical protein, conserved	Bsal_53080	Hypothetical protein, putative
					Tb927.9.1440	hypothetical protein, conserved	LmjF.26.2590	hypothetical protein, conserved	Bsal_02345	paraquat-inducible integral membrane protein, putative
					Tb927.9.1470	hypothetical protein, conserved	LmjF.26.2580	hypothetical protein, conserved	Bsal_02340	Hypothetical protein, putative
					Tb927.9.1510	hypothetical protein, conserved	LmjF.26.2560	hypothetical protein, conserved	Bsal_02315	D-alanine ligase, putative
					Tb927.9.1530	hypothetical protein, conserved	LmjF.26.2540	hypothetical protein, conserved	Bsal_02295	Hypothetical protein, putative
					Tb927.9.1540	protein phosphatase 2B, putative	LmjF.26.2530	serine/threonine protein phosphatase, putative	Bsal_02290	serine-threonine protein phosphatase, putative
					Tb927.9.1560	hypothetical protein, conserved	LmjF.26.2520	hypothetical protein, conserved	Bsal_02270	Hypothetical protein, putative
					Tb927.9.1570	protein kinase, putative	LmjF.26.2510	protein kinase, putative	Bsal_02250	protein kinase, putative
					Tb927.9.1590	hypothetical protein, conserved	LmjF.26.2500	hypothetical protein, conserved	Bsal_02225	Hypothetical protein, putative
					Tb927.9.1600	hypothetical protein, conserved	LmjF.26.2490	hypothetical protein, conserved	Bsal_02190	Hypothetical protein, putative
					Tb927.9.1610	CDP-diacylglycerol--inositol 3-phosphatidyltransferase, putative,phosphatidyltransferase, putative	LmjF.26.2480	CDP-diacylglycerol--inositol 3-phosphatidyltransferase, putative,phosphatidyltransferase, putative	Bsal_02180	phosphatidyltransferase , putative
					Tb927.9.1640	hypothetical protein, conserved	LmjF.26.2470	hypothetical protein, conserved	Bsal_02370	Hypothetical protein, putative
					Tb927.9.1650	hypothetical protein, conserved	LmjF.26.2460	hypothetical protein, conserved	Bsal_23420	transmembrane protein, putative
					Tb927.9.1660	hypothetical protein, conserved	LmjF.26.2450	hypothetical protein, conserved	Bsal_23415	Hypothetical protein, putative
					Tb927.9.1670	protein kinase, putative	LmjF.26.2440	protein kinase, putative	Bsal_23410	protein kinase, putative
					Tb927.9.1700	hypothetical protein, conserved	LmjF.26.2420	hypothetical protein, conserved	Bsal_23400	Hypothetical protein, putative
					Tb927.9.1710	hypothetical protein, conserved	LmjF.26.2410	hypothetical protein, conserved	Bsal_23370	Hypothetical protein, putative
					Tb927.9.1720	peroxisomal membrane protein 4, putative	LmjF.26.2400	peroxisomal membrane protein 4, putative	Bsal_23365	peroxisomal membrane protein 4, putative
					Tb927.9.1730	hypothetical protein, conserved	LmjF.26.2390	hypothetical protein, conserved	Bsal_23375	primase zinc finger protein, putative
					Tb927.9.1750	hypothetical protein, conserved	LmjF.26.2380	hypothetical protein, conserved	Bsal_00105	Hypothetical protein, putative
					Tb927.9.1770	hypothetical protein, conserved	LmjF.26.2370	hypothetical protein, conserved	Bsal_23355	Hypothetical protein, putative
					Tb927.9.1780	sec1 family transport protein, putative (SLY1)	LmjF.26.2360	SLY1 protein, putative	Bsal_23340	sec1 family transport protein, putative
82	9	674000	687000	13000	Tb927.9.3080	hypothetical protein, conserved	LmjF.26.1750	hypothetical protein, conserved	Bsal_51385	Hypothetical protein, putative
					Tb927.9.3100	hypothetical protein, conserved	LmjF.26.1740	hypothetical protein, conserved	Bsal_51375	Hypothetical protein, putative
					Tb927.9.3120	protein kinase, putative	LmjF.26.1730	protein kinase, putative	Bsal_51370	protein kinase, putative
					Tb927.9.3130	hypothetical protein, conserved	LmjF.26.1720	hypothetical protein, conserved	Bsal_51365	Hypothetical protein, putative
					Tb927.9.3170	cytochrome oxidase subunit V (COXV)	LmjF.26.1710	cytochrome c oxidase subunit V, putative	Bsal_51340	cytochrome c oxidase subunit V, putative
83	9	718000	725000	7000	Tb927.9.3540	hypothetical protein, conserved	LmjF.01.0150	hypothetical protein, conserved	Bsal_31310	transmembrane protein, putative
					Tb927.9.3550	hypothetical protein, conserved	LmjF.01.0140	hypothetical protein, conserved	Bsal_31315	Hypothetical protein, putative
					Tb927.9.3560	hypothetical protein, conserved	LmjF.01.0130	hypothetical protein, conserved	Bsal_31325	Hypothetical protein, putative
					Tb927.9.3580	hypothetical protein, conserved	LmjF.01.0120	hypothetical protein, conserved	Bsal_31330	GPI-anchored surface protein, putative
					Tb927.9.3590	monothiol glutaredoxin, putative	LmjF.01.0110	monothiol glutaredoxin, putative	Bsal_31335	glutaredoxin-like protein, putative
84	9	908000	1008000	100000	Tb927.9.5100	cAMP-specific phosphodiesterase (PDEB2)	LmjF.15.1480	cAMP specific phosphodiesterase, putative	Bsal_27845	cAMP-specific phosphodiesterase, putative
					Tb927.9.5170	phosphomevalonate kinase protein, putative	LmjF.15.1460	phosphomevalonate kinase protein, putative	Bsal_27855	phosphomevalonate kinase-like protein, putative
					Tb927.9.5190	proliferative cell nuclear antigen (PCNA), putative	LmjF.15.1450	proliferative cell nuclear antigen (PCNA), putative	Bsal_27860	proliferative cell nuclear antigen, putative
					Tb927.9.5210	glutaminyl-tRNA synthetase, putative	LmjF.15.1440	glutaminyl-tRNA synthetase, putative	Bsal_27875	glutaminyl-tRNA synthetase, putative
					Tb927.9.5220	conserved protein	LmjF.15.1430	hypothetical protein, conserved	Bsal_59305	Hypothetical protein, putative
					Tb927.9.5240	mismatch repair protein MSH3, putative,mismatch repair protein (MSH3)	LmjF.15.1420	mismatch repair protein MSH3, putative	Bsal_27880	mismatch repair protein MSH3, putative
					Tb927.9.5260	ERAD-associated E3 ubiquitin-protein ligase HRD1, putative	LmjF.15.1410	ERAD-associated E3 ubiquitin-protein ligase HRD1, putative	Bsal_27885	zinc finger protein, putative
					Tb927.9.5300		LmjF.15.1400	hypothetical protein, conserved	Bsal_27890	Hypothetical protein, putative
					Tb927.9.5320	nucleolar RNA binding protein, putative	LmjF.15.1380	nucleolar RNA binding protein, putative	Bsal_27910	nucleolar RNA binding protein, putative
					Tb927.9.5330	hypothetical protein, conserved	LmjF.15.1370	hypothetical protein, conserved	Bsal_27915	Hypothetical protein, putative
					Tb927.9.5350	actin related protein 3, putative	LmjF.15.1360	actin-related protein 3, putative arp3	Bsal_27920	actin-related protein 3, putative
					Tb927.9.5370	hypothetical protein, conserved	LmjF.15.1355	hypothetical protein, conserved	Bsal_27925	2OG-Fe(II) oxygenase, putative
					Tb927.9.5380	hypothetical protein, conserved	LmjF.15.1350	hypothetical protein, conserved	Bsal_27940	Hypothetical protein, putative
					Tb927.9.5410	hypothetical protein, conserved	LmjF.15.1340	hypothetical protein, conserved	Bsal_27945	calcium-binding protein, putative
					Tb927.9.5440	actin, putative	LmjF.15.1330	actin-like protein, putative	Bsal_27950	actin-like protein, putative
					Tb927.9.5460	Eukaryotic translation initiation factor 4 gamma type 2 (eif4g2)	LmjF.15.1320	Eukaryotic translation initiation factor 4 gamma type 2, putative (eif4g2)	Bsal_27955	Hypothetical protein, putative
					Tb927.9.5490	cation transporter, putative	LmjF.15.1310	MGT1 magnesium transporter (MGT1)	Bsal_27970	cation transporter, putative
					Tb927.9.5520	ubiquitin carboxyl-terminal hydrolase, putative,cysteine peptidase, Clan CA, family C19, putative	LmjF.15.1300	ubiquitin hydrolase, putative,cysteine peptidase, Clan CA, family C19, putative	Bsal_28005	ubiquitin hydrolase, putative
					Tb927.9.5590	DNA topoisomerase ii (TOP2)	LmjF.15.1290	mitochondrial DNA topoisomerase II (TOP2)	Bsal_28010	kinetoplast and nucleus-associated type II DNA topoisomerase, putative
					Tb927.9.5630	KREPB7 (KREPB7)	LmjF.15.1270	hypothetical protein, conserved	Bsal_28040	Hypothetical protein, putative
					Tb927.9.5650	E2-like ubiquitin-conjugation enzyme, putative (UFC1)	LmjF.15.1250	E2-like ubiquitin-conjugation enzyme, putative (UFC1)	Bsal_28050	Hypothetical protein, putative
					Tb927.9.5680	inositol/phosphatidylinositol phosphatase, putative	LmjF.15.1210	inositol/phosphatidylinositol phosphatase, putative	Bsal_28105	inositol phosphatidylinositol phosphatase, putative
					Tb927.9.5690	60S acidic ribosomal protein, putative	LmjF.15.1207	60S acidic ribosomal protein P2	Bsal_28115	60S ribosomal protein P2, putative
					Tb927.9.5710	general transcription factor IIB (tf2b)	LmjF.15.1170	hypothetical protein, conserved	Bsal_28135	transcription factor IIb, putative
					Tb927.9.5770	tryparedoxin peroxidase (TRYP3)	LmjF.15.1080	tryparedoxin peroxidase (TRYP3)	Bsal_28140	tryparedoxin peroxidase, putative
					Tb927.9.5840	tryparedoxin peroxidase (TRYP3)	LmjF.15.1080	tryparedoxin peroxidase (TRYP3)	Bsal_28140	tryparedoxin peroxidase, putative
					Tb927.9.5880	hypothetical protein, conserved	LmjF.15.1030	hypothetical protein, conserved	Bsal_28145	Hypothetical protein, putative
					Tb927.9.5900	glutamate dehydrogenase (GDH)	LmjF.15.1010	glutamate dehydrogenase (GDH)	Bsal_28150	glutamate dehydrogenase, putative
					Tb927.9.5960	succinate dehydrogenase, putative	LmjF.15.0990	succinate dehydrogenase, putative	Bsal_28160	succinate dehydrogenase, putative
					Tb927.9.6040	E1-like ubiquitin-activating enzyme, putative (UBA5)	LmjF.15.0970	E1-like ubiquitin-activating enzyme, putative (UBA5)	Bsal_28170	NAD FAD-dependent dehydrogenase, putative
					Tb927.9.6060	2Fe-2S iron-sulfur cluster binding domain containing protein, putative	LmjF.15.0960	FAD-linked sulfhydryl oxidase, putative,2Fe-2S iron-sulfur cluster binding domain containing protein, putative	Bsal_28180	Hypothetical protein, putative
85	9	1249000	1270000	21000	Tb927.9.7650	ADP-ribosylation factor, putative	LmjF.04.0480	ADP-ribosylation factor, putative	Bsal_12075	ADP-ribosylation factor, putative
					Tb927.9.7670	hypothetical protein, conserved	LmjF.04.0490	hypothetical protein, conserved	Bsal_12070	Hypothetical protein, putative
					Tb927.9.7690	hypothetical protein, conserved	LmjF.04.0500	hypothetical protein, conserved	Bsal_12055	nucleotidyl transferase, putative
					Tb927.9.7700	palmitoyl acyltransferase 1, putative	LmjF.04.0520	palmitoyl acyltransferase 1, putative	Bsal_12050	huntingtin-interacting protein, putative
					Tb927.9.7720	predicted tetratricopeptide repeat protein	LmjF.04.0550	hypothetical protein, conserved	Bsal_12030	Hypothetical protein, putative
86	9	1381000	1389000	8000	Tb927.9.8520	hypothetical protein, conserved	LmjF.04.0990	hypothetical protein, conserved	Bsal_54540	Hypothetical protein, putative
					Tb927.9.8540	chloride channel protein, putative	LmjF.04.1000	chloride channel protein, putative	Bsal_54530	voltage-gated chlorine channel protein, putative
					Tb927.9.8550	hypothetical protein, conserved	LmjF.04.1010	hypothetical protein, conserved	Bsal_54525	Hypothetical protein, putative
					Tb927.9.8570	hypothetical protein, conserved	LmjF.04.1030	hypothetical protein, conserved	Bsal_54520	COPI-associated protein, putative
87	9	1405000	1421000	16000	Tb927.9.8720	fructose-1,6-bisphosphatase (FBPase)	LmjF.04.1160	unspecified product (FBP)	Bsal_41170	fructose-1,6-bisphosphatase, cytosolic, putative
					Tb927.9.8740	RNA-binding protein (DRBD3)	LmjF.04.1170	RNA-binding protein, putative (DRBD3)	Bsal_41160	RNA-binding protein, putative
					Tb927.9.8760	hypothetical protein, conserved	LmjF.04.1180	hypothetical protein, conserved	Bsal_41150	Hypothetical protein, putative
					Tb927.9.8780	tRNA nucleotidyltransferase, putative	LmjF.04.1190	tRNA nucleotidyltransferase, putative	Bsal_41220	tRNA nucleotidyl transferase, putative
88	9	1440000	1474000	34000	Tb927.9.8990	hypothetical protein, conserved	LmjF.35.5340	hypothetical protein, conserved	Bsal_37445	Hypothetical protein, putative
					Tb927.9.9000	isopentenyl-diphosphate delta-isomerase (type II) (idi1)	LmjF.35.5330	isopentenyl-diphosphate delta-isomerase (type II), putative (idi1)	Bsal_37440	isopentenyl-diphosphate delta-isomerase, putative
					Tb927.9.9010	hypothetical protein, conserved	LmjF.35.5320	hypothetical protein, conserved	Bsal_37430	Hypothetical protein, putative
					Tb927.9.9020	ribosome-interacting GTPase 2, putative (RBG2)	LmjF.35.5310	ribosome-interacting GTPase 2, putative	Bsal_37425	50S ribosome-binding GTPase, putative
					Tb927.9.9030	hypothetical protein, conserved	LmjF.35.5300	hypothetical protein, conserved	Bsal_37420	Hypothetical protein, putative
					Tb927.9.9060	Lsm12 protein, putative	LmjF.35.5290	Lsm12 protein, putative	Bsal_37415	p21 antigen protein, putative
					Tb927.9.9080	hypothetical protein, conserved	LmjF.35.5280	hypothetical protein, conserved	Bsal_37410	Hypothetical protein, putative
					Tb927.9.9090	hypothetical protein, conserved	LmjF.35.5270	hypothetical protein, conserved	Bsal_37405	WD40 repeat-containing protein, putative
					Tb927.9.9100	hypothetical protein, conserved	LmjF.35.5260	hypothetical protein, conserved	Bsal_37385	Hypothetical protein, putative
					Tb927.9.9120	tRNA (guanine-N(7)-)-methyltransferase, putative,methyltransferase, putative	LmjF.35.5230	tRNA (guanine-N(7)-)-methyltransferase, putative,methyltransferase, putative	Bsal_37350	tRNA guanine-N(7)-methyltransferase, putative
					Tb927.9.9150	GTP-binding protein, putative	LmjF.35.5210	GTP-binding protein, putative	Bsal_37305	50S ribosome-binding GTPase, putative
					Tb927.9.9160	hypothetical protein, conserved	LmjF.35.5180	hypothetical protein, conserved	Bsal_37295	transmembrane protein, putative
					Tb927.9.9170	hypothetical protein, conserved	LmjF.35.5170	hypothetical protein, conserved	Bsal_37290	50S ribosome-binding GTPase, putative
					Tb927.9.9190	hypothetical protein, conserved	LmjF.35.5120	hypothetical protein, conserved	Bsal_37250	Hypothetical protein, putative
					Tb927.9.9200	alpha-1,2-mannosyltransferase, putative	LmjF.35.5250	alpha-1,2-mannosyltransferase, putative (ALG11)	Bsal_37375	alpha-1,2-mannosyltransferase, putative
					Tb927.9.9210	60S ribosomal protein L37, putative	LmjF.33.1955	60S ribosomal protein L37	Bsal_54980	60S ribosomal protein L37, putative
					Tb927.9.9220	hypothetical protein, conserved	LmjF.35.5090	hypothetical protein, conserved	Bsal_37230	ribonuclease-like, putative
					Tb927.9.9230	hypothetical protein, conserved	LmjF.35.5080	hypothetical protein, conserved	Bsal_37225	Hypothetical protein, putative
					Tb927.9.9260	hypothetical protein, conserved	LmjF.35.5070	hypothetical protein, conserved	Bsal_37195	Hypothetical protein, putative
89	9	1506000	1562000	56000	Tb927.9.9420	hypothetical protein, conserved	LmjF.35.4970	hypothetical protein, conserved	Bsal_06620	membrane-associated protein, putative
					Tb927.9.9430	hypothetical protein, conserved	LmjF.35.4960	hypothetical protein, conserved	Bsal_08300	membrane-associated protein, putative
					Tb927.9.9450	zinc finger protein family member, putative (ZC3H28)	LmjF.35.4950	zinc finger protein family member, putative	Bsal_06605	Hypothetical protein, putative
					Tb927.9.9520	zinc finger protein family member, putative (ZC3H29)	-	-	Bsal_06600	Hypothetical protein, putative
					Tb927.9.9580	tubulin tyrosine ligase protein, putative	LmjF.35.4930	tubulin tyrosine ligase, putative	Bsal_06585	tubulin tyrosine ligase, putative
					Tb927.9.9600	DNA replication licensing factor MCM9, putative	LmjF.35.4910	DNA replication licensing factor MCM9, putative	Bsal_06575	minichromosomal maintenance complex subunit, putative
					Tb927.9.9610	hypothetical protein, conserved	LmjF.35.4900	hypothetical protein, conserved	Bsal_06570	Hypothetical protein, putative
					Tb927.9.9620	meiotic recombination protein DMC1, putative (dmc1)	LmjF.35.4890	meiotic recombination protein DMC1, putative (DMC1)	Bsal_06560	rad51/dmc protein, putative
					Tb927.9.9630	hypothetical protein, conserved	LmjF.35.4880	hypothetical protein, conserved	Bsal_06555	Hypothetical protein, putative
					Tb927.9.9640	hypothetical protein, conserved	LmjF.35.4870	hypothetical protein, conserved	Bsal_06550	Hypothetical protein, putative
					Tb927.9.9660	hypothetical protein, conserved	LmjF.35.4860	hypothetical protein, conserved	Bsal_06545	Hypothetical protein, putative
					Tb927.9.9670	proteasome alpha 1 subunit, putative,20S proteasome subunit alpha-6, (putative) (TbPSA6)	LmjF.35.4850	proteasome alpha 1 subunit, putative	Bsal_06540	proteasome alpha 1 subunit, putative
					Tb927.9.9690	hypothetical protein, conserved	LmjF.35.4840	hypothetical protein, conserved	Bsal_06535	Hypothetical protein, putative
					Tb927.9.9700	hypothetical protein, conserved	LmjF.35.4830	hypothetical protein, conserved	Bsal_06530	Hypothetical protein, putative
					Tb927.9.9710	hypothetical protein, conserved	LmjF.35.4820	hypothetical protein, conserved	Bsal_06525	phosphatase, putative
					Tb927.9.9730	hypothetical protein, conserved	LmjF.35.4810	hypothetical protein, conserved	Bsal_06520	Hypothetical protein, putative
					Tb927.9.9740	AMP deaminase, putative	LmjF.35.4800	AMP deaminase, putative	Bsal_06505	AMP deaminase, putative
					Tb927.9.9750	membrane- trafficking protein, putative	LmjF.35.4790	membrane- trafficking protein, putative	Bsal_06500	secretory carrier membrane protein, putative
					Tb927.9.9780	peptidyl-prolyl cis-trans isomerase (cyclophilin- 40), putative,cyclophilin-40, putative	LmjF.35.4770	cyclophilin 40 (CYP40)	Bsal_06490	cyclophilin type peptidyl-prolyl cis-trans isomerase, putative
					Tb927.9.9810	hypothetical protein, conserved	LmjF.35.4760	hypothetical protein, conserved	Bsal_06480	GPI-anchored surface protein, putative
					Tb927.9.9820	glyceraldehyde-3-phosphate dehydrogenase, putative	LmjF.35.4750	glyceraldehyde-3-phosphate dehydrogenase-like protein	Bsal_06470	glyceraldehyde-3-phosphate, putative
					Tb927.9.9840	lipoic acid containing carrier protein, putative (GCVH)	LmjF.35.4720	lipoic acid containing carrier protein, putative (GCVH)	Bsal_06445	glycine cleavage system H protein, putative
90	9	1574000	1648000	74000	Tb927.9.10000	hypothetical protein, conserved	LmjF.35.4640	hypothetical protein, conserved	Bsal_38770	Hypothetical protein, putative
					Tb927.9.10010	chaperone protein DNAj, putative	LmjF.35.4630	chaperone protein DNAj, putative	Bsal_38765	DNA-J protein, putative
					Tb927.9.10040	protein kinase, putative	LmjF.35.4620	protein kinase, putative	Bsal_38755	protein kinase, putative
					Tb927.9.10050	hypothetical protein, conserved	LmjF.35.4580	hypothetical protein, conserved	Bsal_38750	membrane-associated protein, putative
					Tb927.9.10060	hypothetical protein, conserved	LmjF.35.4570	hypothetical protein, conserved	Bsal_38745	Hypothetical protein, putative
					Tb927.9.10070	hypothetical protein, conserved	LmjF.35.4610	hypothetical protein, conserved	Bsal_38735	Hypothetical protein, putative
					Tb927.9.10080	phosphatidylserine decarboxylase, putative	LmjF.35.4590	phosphatidylserine decarboxylase, putative	Bsal_38725	phosphatidylserine decarboxylase, putative
					Tb927.9.10100	hypothetical protein, conserved	LmjF.35.4550	hypothetical protein, conserved	Bsal_38715	Hypothetical protein, putative
					Tb927.9.10140	hypothetical protein, conserved	LmjF.35.4540	hypothetical protein, conserved	Bsal_38705	Hypothetical protein, putative
					Tb927.9.10150	hypothetical protein, conserved	LmjF.35.4530	hypothetical protein, conserved	Bsal_38695	Hypothetical protein, putative
					Tb927.9.10160	hypothetical protein, conserved	LmjF.35.4510	hypothetical protein, conserved	Bsal_38685	Hypothetical protein, putative
					Tb927.9.10170	predicted zinc finger protein	LmjF.35.4500	anaphase promoting complex subunit protein, putative	Bsal_38680	Hypothetical protein, putative
					Tb927.9.10190	hypothetical protein, conserved	LmjF.35.4490	hypothetical protein, conserved	Bsal_38675	transmembrane protein, putative
					Tb927.9.10200	hypothetical protein, conserved	LmjF.35.4480	hypothetical protein, conserved	Bsal_38670	Hypothetical protein, putative
					Tb927.9.10230	hypothetical protein, conserved	LmjF.35.4470	hypothetical protein, conserved	Bsal_38665	Hypothetical protein, putative
					Tb927.9.10250	small nuclear ribonucleoprotein Sm-F (Sm-F)	LmjF.35.4460	sm-f snRNP core complex protein, putative	Bsal_38660	small nuclear ribonucleoprotein Sm-F, putative
					Tb927.9.10310	mitochondrial carrier protein,mitochondrial carrier protein (MCP11)	LmjF.35.4430	mitochondrial phosphate transporter, putative	Bsal_35735	mitochondrial carrier protein, putative
					Tb927.9.10340	amino acid transporter, putative	LmjF.35.4410	amino acid permease, putative (AAT11)	Bsal_35730	amino acid permease, putative
					Tb927.9.10350	hypothetical protein, conserved	LmjF.35.4400	hypothetical protein, conserved	Bsal_35720	SNF7 protein, putative
					Tb927.9.10360	hypothetical protein, conserved	-	-	Bsal_35715	Hypothetical protein, putative
					Tb927.9.10370	TAX-1	LmjF.35.4390	TAX-1	Bsal_35710	Hypothetical protein, putative
					Tb927.9.10400	hypothetical protein, conserved	LmjF.35.4380	hypothetical protein, conserved	not annotated
					Tb927.9.10430	hypothetical protein, conserved	LmjF.35.4370	hypothetical protein, conserved	Bsal_35700	zinc finger protein, putative
					Tb927.9.10440	DNA polymerase epsilon catalytic subunit, putative	LmjF.35.4360	DNA polymerase epsilon catalytic subunit, putative	Bsal_35695	DNA polymerase epsilon catalytic subunit, putative
					Tb927.9.10470	hypothetical protein, conserved	LmjF.35.4340	hypothetical protein, conserved	Bsal_35675	transmembrane protein, putative
					Tb927.9.10500	hypothetical protein, conserved	LmjF.35.4320	hypothetical protein, conserved	Bsal_35650	Hypothetical protein, putative
					Tb927.9.9950	hypothetical protein, conserved	-	-	Bsal_38815	Hypothetical protein, putative
					Tb927.9.9960	katanin, putative	LmjF.35.4670	katanin, putative	Bsal_38805	katanin, putative
					Tb927.9.9970	Small nuclear RNA gene activation protein (SNAP) 50 (SNAP50)	LmjF.35.4660	small nuclear RNA gene activation protein (SNAP) 50, putative	Bsal_38785	small nuclear RNA gene activation protein 50, putative
					Tb927.9.9990	kinetoplastid-specific dual specificity phosphatase, putative	LmjF.35.4650	protein phosphatase, putative	Bsal_38780	dual specificity protein phosphatase, putative
91	9	1708000	1967000	259000	Tb927.9.10830	hypothetical protein, conserved	LmjF.35.4110	hypothetical protein, conserved	Bsal_05295	metal-dependent phosphohydrolase, putative
					Tb927.9.10840	hypothetical protein, conserved	LmjF.35.4100	hypothetical protein, conserved	Bsal_05290	Hypothetical protein, putative
					Tb927.9.10850	hypothetical protein, conserved	LmjF.35.4090	hypothetical protein, conserved	Bsal_05285	Hypothetical protein, putative
					Tb927.9.10880	hypothetical protein, conserved	LmjF.35.4070	hypothetical protein, conserved	Bsal_05270	Hypothetical protein, putative
					Tb927.9.10890	hypothetical protein, conserved	LmjF.35.4060	hypothetical protein, conserved	Bsal_05260	Hypothetical protein, putative
					Tb927.9.10920	kinetoplastid kinetochore protein 3,protein kinase, putative (kkt3)	LmjF.35.4050	kinetoplastid kinetochore protein 3, putative,protein kinase, putative (kkt3)	Bsal_05255	protein kinase, putative
					Tb927.9.10960	ATP-dependent DEAD/H RNA helicase, putative	LmjF.35.4030	ATP-dependent RNA helicase, putative	Bsal_05240	DEAD/DEAH box RNA helicase, putative
					Tb927.9.10970	Bem46-like serine peptidase,Serine peptidase, Clan SC, Family S09X	LmjF.35.4020	Bem46-like serine peptidase,Serine peptidase, Clan SC, Family S09X	Bsal_05235	Bem46-like serine peptidase, putative
					Tb927.9.11000	small GTPase, putative,GTP-binding protein, putative (RAB7)	LmjF.18.0890	rab7 GTP binding protein, putative (RAB7)	Bsal_05230	rab7 GTP-binding protein, putative
					Tb927.9.11030	cAMP-dependent protein kinase catalytic subunit 2 (PKAC2)	LmjF.35.4010	protein kinase A catalytic subunit isoform 1	Bsal_05220	protein kinase, putative
					Tb927.9.11040	mitochondrial carrier protein (MCP3)	LmjF.35.3990	mitochondrial carrier protein, putative	Bsal_05205	mitochondrial carrier protein, putative
					Tb927.9.11050	4E-interacting protein, putative	LmjF.35.3980	4E-interacting protein, putative	Bsal_05200	Hypothetical protein, putative
					Tb927.9.11070	predicted zinc finger protein	LmjF.35.3970	predicted zinc finger protein	Bsal_05195	zinc finger protein, putative
					Tb927.9.11100	cAMP-dependent protein kinase catalytic subunit 1 (PKAC1)	LmjF.35.4010	protein kinase A catalytic subunit isoform 1	Bsal_05220	protein kinase, putative
					Tb927.9.11120	hypothetical protein, conserved	LmjF.35.3940	hypothetical protein, conserved	Bsal_05165	inner centromere protein-like protein, putative
					Tb927.9.11130	unc-50 related protein homolog	LmjF.35.3930	unc-50 related protein homolog	Bsal_05155	unc-50 related protein, putative
					Tb927.9.11140	hypothetical protein, conserved	LmjF.35.3925	hypothetical protein, conserved	Bsal_05150	Hypothetical protein, putative
					Tb927.9.11220	hypothetical protein, conserved	LmjF.35.3900	hypothetical protein, conserved	Bsal_05345	Hypothetical protein, putative
					Tb927.9.11230	calmodulin-like protein, putative,EF hand containing protein	LmjF.35.3890	calmodulin-like protein,EF hand containing protein	Bsal_05350	calmodulin, putative
					Tb927.9.11250	predicted WD40 repeat protein	LmjF.35.3880	hypothetical protein, conserved	Bsal_05355	WD40 repeat-containing protein, putative
					Tb927.9.11260	nucleoside diphosphate kinase, putative	LmjF.35.3870	nucleoside diphosphate kinase, putative	Bsal_05360	nucleoside diphosphate kinase, putative
					Tb927.9.11270	T-complex protein 1, eta subunit, putative,t- complex protein 1 (eta subunit), putative (TCP-1-eta)	LmjF.35.3860	T-complex protein 1, eta subunit, putative	Bsal_05365	T-complex protein eta subunit, putative
					Tb927.9.11300		LmjF.35.3850	30S Ribosomal protein S17-like protein	Bsal_05375	30S Ribosomal protein S17, putative
					Tb927.9.11330		LmjF.35.3840	proteasome beta 2 subunit, putative	Bsal_05380	proteasome subunit beta 2, putative
					Tb927.9.11350	hypothetical protein, conserved	LmjF.35.3830	hypothetical protein, conserved	Bsal_05395	Hypothetical protein, putative
					Tb927.9.11370	hypothetical protein, conserved	LmjF.35.3810	hypothetical protein, conserved	Bsal_05410	Hypothetical protein, putative
					Tb927.9.11410	unspecified product	LmjF.35.3800	60S ribosomal protein L23, putative	Bsal_05420	60S ribosomal protein L15, putative
					Tb927.9.11490	60S ribosomal protein L27a,60S ribosomal protein L28,60S ribosomal protein L29 (RPL27A)	LmjF.35.3780	60S ribosomal protein L27A/L29, putative	Bsal_05310	60S ribosomal protein L27A/L29, putative
					Tb927.9.11580	Gim5A protein,glycosomal membrane protein (gim5A)	LmjF.35.3700	Gim5A protein, putative,glycosomal membrane protein	Bsal_50905	transmembrane protein, putative
					Tb927.9.11660	hypothetical protein, conserved	LmjF.35.3670	hypothetical protein, conserved	Bsal_50910	Hypothetical protein, putative
					Tb927.9.11670	hypothetical protein, conserved	LmjF.35.3660	hypothetical protein, conserved	Bsal_50915	Hypothetical protein, putative
					Tb927.9.11720	Iron-sulfur cluster assembly protein	LmjF.35.3620	iron-sulfur cluster assembly protein, putative	Bsal_50940	iron-sulfur cluster assembly protein, putative
					Tb927.9.11740	cyclophilin type peptidyl-prolyl cis-trans isomerase, putative (PPIase)	LmjF.35.3610	cyclophilin 7, putative,peptidyl-prolyl cis-trans isomerase (cyclophilin), putative (CYP7)	Bsal_50945	cyclophilin type peptidyl-prolyl cis-trans isomerase, putative
					Tb927.9.11750	hypothetical protein, conserved	LmjF.35.3600	hypothetical protein, conserved	Bsal_50960	methyltransferase, putative
					Tb927.9.11760	DNA repair protein RAD2, putative	LmjF.35.3590	DNA repair protein RAD2, putative	Bsal_50965	DNA repair protein, putative
					Tb927.9.11820	hypothetical protein, conserved	LmjF.35.3560	hypothetical protein, conserved	Bsal_50990	Hypothetical protein, putative
					Tb927.9.11840	Pre-rRNA-processing protein PNO1, putative (PNO1)	LmjF.35.3540	Pre-rRNA-processing protein PNO1, putative (PNO1)	Bsal_51000	Hypothetical protein, putative
					Tb927.9.11850	structural maintenance of chromosome 1, putative (SMC1)	LmjF.35.3510	structural maintenance of chromosome (SMC) family protein, putative	Bsal_51120	structural maintenance of chromosome family protein, putative
					Tb927.9.11880	hypothetical protein, conserved	LmjF.35.3490	hypothetical protein, conserved	Bsal_51155	Hypothetical protein, putative
					Tb927.9.11890	hypothetical protein, conserved	LmjF.35.3480	hypothetical protein, conserved	Bsal_51165	Hypothetical protein, putative
					Tb927.9.11900	acyl transferase-like protein	LmjF.35.3470	acyl transferase-like protein, putative	Bsal_51175	acyl transferase-like protein, putative
					Tb927.9.11930	DNA-repair protein, putative	LmjF.35.3450	DNA-repair protein, putative	Bsal_51195	DNA repair protein, putative
					Tb927.9.11940	hypothetical protein, conserved	LmjF.35.3440	hypothetical protein, conserved	Bsal_51205	replication factor A protein 3 , putative
					Tb927.9.11970	hypothetical protein, conserved	LmjF.35.3410	hypothetical protein, conserved	Bsal_51220	Hypothetical protein, putative
					Tb927.9.12070	hypothetical protein, conserved	LmjF.35.3370	hypothetical protein, conserved	Bsal_21985	Hypothetical protein, putative
					Tb927.9.12090	hypothetical protein, conserved	LmjF.35.3360	hypothetical protein, conserved	Bsal_22005	Hypothetical protein, putative
					Tb927.9.12110	6-phosphogluconate dehydrogenase, decarboxylating (gnD)	LmjF.35.3340	6-phosphogluconate dehydrogenase, decarboxylating, putative	Bsal_22015	6-phosphogluconate dehydrogenase decarboxylating, putative
					Tb927.9.12140		LmjF.35.3330	mitochondrial carrier protein, putative	Bsal_22020	mitochondrial carrier protein, putative
					Tb927.9.12150	transport protein particle (TRAPP) subunit, putative	LmjF.35.3320	transport protein particle (TRAPP) subunit, putative	Bsal_22035	transport protein particle (TRAPP) subunit, putative
					Tb927.9.12160	hypothetical protein, conserved	-	-	Bsal_22040	Hypothetical protein, putative
					Tb927.9.12170	leucine-rich repeat protein (LRRP), putative	LmjF.35.3310	hypothetical protein, conserved	Bsal_22050	Hypothetical protein, putative
					Tb927.9.12240	unspecified product	LmjF.35.3280	60S ribosomal subunit protein L31, putative	Bsal_22060	60S ribosomal protein L31, putative
					Tb927.9.12290	Peroxin 19	LmjF.35.3260	Peroxin 19	Bsal_22070	Hypothetical protein, putative
					Tb927.9.12300	replication factor C, subunit 3, putative	LmjF.35.3250	replication factor C, subunit 3, putative	Bsal_22080	replication factor subunit 3, putative
					Tb927.9.12330	hypothetical protein, conserved	LmjF.35.3220	hypothetical protein, conserved	Bsal_22095	thioredoxin, putative
					Tb927.9.12340	hypothetical protein, conserved	LmjF.35.3210	hypothetical protein, conserved	Bsal_22100	calcium-binding protein, putative
					Tb927.9.12360	RNA-binding protein, putative (RBP35)	LmjF.35.3200	RNA-binding protein, putative	Bsal_22105	Hypothetical protein, putative
					Tb927.9.12380	hypothetical protein, conserved	LmjF.35.3190	hypothetical protein, conserved	Bsal_22110	histidine phosphatase, putative
					Tb927.9.12430		LmjF.35.3160	riboflavin kinase/fmn adenylyltransferase-like protein	Bsal_22155	riboflavin kinase, putative
					Tb927.9.12450	class I transcription factor A, subunit 2 (CITFA-2)	LmjF.35.3150	class I transcription factor A, subunit 2, putative	Bsal_22165	Hypothetical protein, putative
					Tb927.9.12480	hypothetical protein, conserved	LmjF.35.3130	hypothetical protein, conserved	Bsal_22200	dynein light arm chain, putative
					Tb927.9.12490	hypothetical protein, conserved	LmjF.35.3120	hypothetical protein, conserved	Bsal_22205	WD40 repeat-containing protein, putative
					Tb927.9.12500	hypothetical protein, conserved	LmjF.35.3110	hypothetical protein, conserved	Bsal_22215	membrane-associated protein, putative
					Tb927.9.12510	ATP-dependent DEAD/H RNA helicase, putative (DED1)	LmjF.35.3100	ATP-dependent RNA helicase, putative	Bsal_22220	ATP-dependent DEAD/DEAH box RNA helicase, putative
					Tb927.9.12530	hypothetical protein, conserved	LmjF.35.3090	hypothetical protein, conserved	Bsal_22225	DNA-J protein, putative
92	9	1985000	2017000	32000	Tb927.9.12650	ubiquitin-activating enzyme E1, putative (UBA2)	LmjF.35.3060	ubiquitin-activating enzyme E1, putative	Bsal_22240	ubiquitin-activating enzyme E3, putative
					Tb927.9.12670	predicted zinc finger protein,nucleic acid binding protein, putative	LmjF.35.3050	nucleic acid binding protein, putative	Bsal_22250	Hypothetical protein, putative
					Tb927.9.12680	hypothetical protein, conserved	LmjF.35.3040	hypothetical protein, conserved	Bsal_22255	NADH ubiquinone oxidoreductase subunit NDUFA12, putative
					Tb927.9.12690	prenyl protein specific carboxyl methyltransferase	LmjF.35.3030	prenyl protein specific carboxyl methyltransferase, putative	Bsal_22265	prenyl protein-specific carboxyl methyltransferase-like protein, putative
					Tb927.9.12720	predicted zinc finger protein	LmjF.35.2990	hypothetical protein, conserved	Bsal_22310	3'-5' exonuclease, putative
					Tb927.9.12730	chaperone protein DNAj, putative	LmjF.35.2980	chaperone protein DNAj, putative	Bsal_22315	DNA-J protein, putative
					Tb927.9.12740	hypothetical protein, conserved	LmjF.35.5160	hypothetical protein, conserved	Bsal_22355	Hypothetical protein, putative
					Tb927.9.12750	hypothetical protein, conserved	LmjF.35.2970	hypothetical protein, conserved	Bsal_22360	Hypothetical protein, putative
					Tb927.9.12770	hypothetical protein, conserved	LmjF.35.2950	hypothetical protein, conserved	Bsal_22370	pentatricopeptide repeat protein, putative
					Tb927.9.12780	hypothetical protein, conserved	LmjF.35.2940	hypothetical protein, conserved	Bsal_22385	leucine carboxyl methylase, putative
93	9	2030000	2077000	47000	Tb927.9.12850	hypothetical protein, conserved	LmjF.35.2890	hypothetical protein, conserved	Bsal_18490	Hypothetical protein, putative
					Tb927.9.12870	hypothetical protein, conserved	LmjF.35.2880	hypothetical protein, conserved	Bsal_18495	Hypothetical protein, putative
					Tb927.9.12880	protein kinase, putative	-	-	Bsal_18515	protein kinase, putative
					Tb927.9.12890	hypothetical protein, conserved	LmjF.35.2860	hypothetical protein, conserved	Bsal_18525	Hypothetical protein, putative
					Tb927.9.12900	RNA polymerase-associated protein LEO1, putative	LmjF.35.2850	RNA polymerase-associated protein LEO1, putative	Bsal_18540	Leo1-like protein, putative
					Tb927.9.12930	selenocysteine lyase	LmjF.35.2840	aminotransferase, putative	Bsal_18545	aminotransferase, putative
					Tb927.9.12960	transporter, putative	LmjF.35.2810	transporter, putative	Bsal_01940c	uncharacterized protein
					Tb927.9.12980	hypothetical protein, conserved	LmjF.35.2800	hypothetical protein, conserved	Bsal_69700	DGF-1-like protein, putative
					Tb927.9.12990	hypothetical protein, conserved	LmjF.35.2770	hypothetical protein, conserved	Bsal_18585	Hypothetical protein, putative
					Tb927.9.13010	hypothetical protein, conserved	LmjF.35.2760	hypothetical protein, conserved	Bsal_18590	50S ribosome-binding GTPase, putative
					Tb927.9.13020	hypothetical protein, conserved	-	-	Bsal_18595	Hypothetical protein, putative
					Tb927.9.13030	QA-SNARE protein putative	LmjF.35.2720	QA-SNARE protein putative	Bsal_18635	syntaxin, putative
					Tb927.9.13050	hypothetical protein, conserved	LmjF.35.2700	hypothetical protein, conserved	Bsal_18660	Hypothetical protein, putative
					Tb927.9.13060	hypothetical protein, conserved	LmjF.35.2690	hypothetical protein, conserved	Bsal_88915	Hypothetical protein, putative
					Tb927.9.13100	ankyrin repeat protein, putative	LmjF.35.2670	ankyrin repeat protein, putative	Bsal_88920	ankyrin repeat protein, putative
					Tb927.9.13130	hypothetical protein, conserved	LmjF.35.2640	hypothetical protein, conserved	Bsal_18685	Hypothetical protein, putative
94	9	2128000	2178000	50000	Tb927.9.13440	hypothetical protein, conserved	LmjF.35.2400	hypothetical protein, conserved	Bsal_13665	WD40 repeat-containing protein, putative
					Tb927.9.13460	hypothetical protein, conserved	LmjF.35.2390	hypothetical protein, conserved	Bsal_13640	Hypothetical protein, putative
					Tb927.9.13520	hypothetical protein, conserved	LmjF.35.2330	hypothetical protein, conserved	Bsal_13575	protein tyrosine kinase, putative
					Tb927.9.13530	hypothetical protein, conserved	LmjF.35.2310	hypothetical protein, conserved	Bsal_13560	Hypothetical protein, putative
					Tb927.9.13540	hypothetical protein, conserved	LmjF.35.2300	hypothetical protein, conserved	Bsal_13555	Hypothetical protein, putative
					Tb927.9.13570	hypothetical protein, conserved	LmjF.35.2290	hypothetical protein, conserved	Bsal_13550	Hypothetical protein, putative
					Tb927.9.13580	hypothetical protein, conserved	LmjF.35.2280	hypothetical protein, conserved	Bsal_13535	Hypothetical protein, putative
					Tb927.9.13610	helicase, putative	LmjF.35.2270	ATP-dependent RNA helicase-like protein	Bsal_13530	helicase, putative
					Tb927.9.13630	hypothetical protein, conserved	LmjF.35.2240	hypothetical protein, conserved	Bsal_13505	Hypothetical protein, putative
					Tb927.9.13780	hypothetical protein, conserved	LmjF.35.2230	hypothetical protein, conserved	Bsal_13500	Hypothetical protein, putative
95	9	2186000	2199000	13000	Tb927.9.13990	RNA-binding protein, putative (DRBD2)	LmjF.35.2200	RNA-binding protein, putative	Bsal_13490	RNA-binding protein, putative
					Tb927.9.14030	hypothetical protein, conserved	-	-	Bsal_13470	Hypothetical protein, putative
					Tb927.9.14040	short-chain dehydrogenase, putative	LmjF.35.2170	hypothetical protein, conserved	Bsal_13465	short chain dehydrogenase, putative
					Tb927.9.14070	short-chain dehydrogenase, putative	LmjF.35.2150	hypothetical protein, conserved	Bsal_13460	short chain dehydrogenase, putative
96	9	2249000	2263000	14000	Tb927.9.14400	leucine-rich repeat protein (LRRP), putative	LmjF.35.1690	hypothetical protein, conserved	Bsal_88250	leucine-rich repeat protein, putative
					Tb927.9.14410	RNA 3'-terminal phosphate cyclase-like protein	LmjF.35.1700	RNA 3'-terminal phosphate cyclase, putative	Bsal_88245	RNA 3 -terminal phosphate cyclase, putative
					Tb927.9.14420	cyclophilin-like protein, putative (PPIase)	LmjF.35.1720	cyclophilin 14, putative (CYP14)	Bsal_88240	cyclophilin type peptidyl-prolyl cis-trans isomerase, putative
					Tb927.9.14430	casein kinase II, putative	LmjF.35.1730	casein kinase II, putative	Bsal_88235	casein kinase II, putative
					Tb927.9.14470	ubiquitin carboxyl-terminal hydrolase, putative,cysteine peptidase, Clan CA, family C19, putative	LmjF.35.1740	ubiquitin hydrolase, putative,cysteine peptidase, Clan CA, family C19, putative	Bsal_88225	ubiquitin hydrolase, putative
					Tb927.9.14480	dynein-associated protein, putative	LmjF.35.1750	dynein-associated roadblock protein-like protein	Bsal_88220	dynein-associated protein, putative
97	9	2346000	2357000	11000	Tb927.9.15030	DNA polymerase epsilon subunit b, putative	LmjF.35.1790	DNA polymerase epsilon subunit b, putative	Bsal_61085	DNA polymerase epsilon subunit b, putative
					Tb927.9.15040	hypothetical protein, conserved	LmjF.35.1800	hypothetical protein, conserved	Bsal_61090	Hypothetical protein, putative
					Tb927.9.15050	trypanin-related protein, putative	LmjF.35.1810	trypanin-like protein	Bsal_61095	trypanin-related protein, putative
					Tb927.9.15060	rRNA processing protein, putative	LmjF.35.1820	hypothetical protein, conserved	Bsal_61100	eukaryotic rRNA processing protein EBP2 , putative
					Tb927.9.15070	hypothetical protein, conserved	LmjF.35.1830	hypothetical protein, conserved	Bsal_61105	Hypothetical protein, putative
					Tb927.9.15090	cytosolic coat protein, putative	LmjF.35.1850	COP-coated vesicle membrane protein gp25L precursor, putative,ER--golgi transport protein gp25L, putative	Bsal_61125	COP-coated vesicle membrane protein gp25L precursor, putative
98	9	2363000	2418000	55000	Tb927.9.15230	hypothetical protein, conserved	LmjF.35.1945	hypothetical protein, conserved	Bsal_24020	Hypothetical protein, putative
					Tb927.9.15240	hypothetical protein, conserved	LmjF.35.1950	hypothetical protein, conserved	Bsal_24035	Hypothetical protein, putative
					Tb927.9.15260	hypothetical protein, conserved	LmjF.35.1970	hypothetical protein, conserved	Bsal_24045	Hypothetical protein, putative
					Tb927.9.15270	hypothetical protein, conserved	LmjF.35.1980	hypothetical protein, conserved	Bsal_24060	Hypothetical protein, putative
					Tb927.9.15290	hypothetical protein, conserved	-	-	Bsal_24065	Hypothetical protein, putative
					Tb927.9.15330	hypothetical protein, conserved	LmjF.35.1990	hypothetical protein, conserved	Bsal_24080	U3 small nucleolar RNA-associated protein 6, putative
					Tb927.9.15360	40S ribosomal protein S6, putative	-	-	Bsal_24095	40S ribosomal protein S6e, putative
					Tb927.9.15380	NADH-ubiquinone oxidoreductase complex I subunit, putative,NDUFA9 subunit, putative	LmjF.35.2020	hypothetical protein, conserved	Bsal_24100	NADH(P)-binding protein, putative
					Tb927.9.15400	ankyrin-repeat protein, putative	LmjF.35.2040	ankyrin repeat protein, putative	Bsal_24110	ankyrin repeat protein, putative
					Tb927.9.15420	unspecified product	LmjF.35.2050	60S ribosomal protein L32	Bsal_24135	60S ribosomal protein L32, putative
					Tb927.9.15450	hypothetical protein, conserved	LmjF.35.2070	hypothetical protein, conserved	Bsal_24170	Hypothetical protein, putative
					Tb927.9.15470	kinesin, putative	LmjF.35.2090	kinesin, putative	Bsal_24180	kinesin, putative
					Tb927.9.15490	ADP-ribosylation factor GTPase activating protein, putative		hypothetical protein, conserved	Bsal_24195	Hypothetical protein, putative
99	10	114000	128000	14000	Tb927.10.430	hypothetical protein, conserved	LmjF.21.1567	hypothetical protein, conserved	Bsal_29815	Hypothetical protein, putative
					Tb927.10.450	hypothetical protein, conserved	LmjF.21.1566	hypothetical protein, conserved	Bsal_29830	Hypothetical protein, putative
					Tb927.10.460	NIMA-related protein kinase (NRKC)	LmjF.21.1565	NIMA-related kinase, putative (NRKC)	Bsal_29835	protein kinase, putative
					Tb927.10.470	choline dehydrogenase, putative	LmjF.21.1563	choline dehydrogenase, like protein	Bsal_29840	choline dehydrogenase, putative
					Tb927.10.480	hypothetical protein, conserved	LmjF.21.1561	hypothetical protein, conserved	Bsal_29845	Hypothetical protein, putative
100	10	201000	268000	67000	Tb927.10.780	hypothetical protein, conserved	-	-	Bsal_24275	zinc finger protein, putative
					Tb927.10.790	vesicle-associated membrane protein, putative,synaptobrevin, putative (VAMP)	LmjF.21.1290	R-SNARE protein, putative	Bsal_24280	vesicle-associated membrane protein, putative
					Tb927.10.810	hypothetical protein, conserved	LmjF.21.1270	hypothetical protein, conserved	Bsal_24295	Hypothetical protein, putative
					Tb927.10.830	adenylate kinase, putative	LmjF.21.1250	adenylate kinase, putative	Bsal_24305	adenylate kinase, putative
					Tb927.10.840	hypothetical protein, conserved	LmjF.21.1240	hypothetical protein, conserved	Bsal_24330	WD40 repeat-containing protein, putative
					Tb927.10.850	hypothetical protein, conserved	LmjF.21.1240	hypothetical protein, conserved	Bsal_24330	Hypothetical protein, putative
					Tb927.10.880	thymidine kinase, putative	LmjF.21.1210	thymidine kinase, putative	Bsal_24335	thymidine kinase, putative
					Tb927.10.890	kinesin, putative	-	-	Bsal_24340	kinesin, putative
					Tb927.10.910	DNA repair and recombination helicase protein PIF6 (TbPIF6)	LmjF.21.1190	DNA repair and recombination helicase protein PIF6, putative	Bsal_19765	DNA repair and recombination precursor, putative
					Tb927.10.920	hypothetical protein, conserved	LmjF.21.1180	hypothetical protein, conserved	Bsal_19770	Hypothetical protein, putative
					Tb927.10.930	hypothetical protein, conserved	LmjF.21.1160	hypothetical protein, conserved	Bsal_19775	Hypothetical protein, putative
					Tb927.10.950	hypothetical protein, conserved	-	-	Bsal_19790	transmembrane protein, putative
					Tb927.10.960	U4/U6-specific protein PRP4	LmjF.21.1120	U4/U6 small nuclear ribonuclear protein, putative	Bsal_19795	WD40 repeat-containing protein, putative
					Tb927.10.970	hypothetical protein, conserved	LmjF.21.1110	hypothetical protein, conserved	Bsal_19805	calmodulin-binding protein, putative
101	10	422000	445000	23000	Tb927.10.1540	zinc finger protein family member, putative (ZC3H30)	LmjF.21.0770	hypothetical protein, conserved	Bsal_59750	Hypothetical protein, putative
					Tb927.10.1550	proteasome regulatory non-ATP-ase subunit 5,19S proteasome regulatory subunit 5 (RPN5)	LmjF.21.0760	proteasome regulatory non-ATP-ase subunit 5, putative,19S proteasome regulatory subunit 5, putative (RPN5)	Bsal_59745	proteasome regulatory non-ATPase subunit, putative
					Tb927.10.1560	hypothetical protein, conserved	LmjF.21.0750	hypothetical protein, conserved	Bsal_59740	Hypothetical protein, putative
					Tb927.10.1580	hypothetical protein, conserved	LmjF.21.0735	hypothetical protein, conserved	Bsal_59735	Hypothetical protein, putative
					Tb927.10.1620	phosphoserine/threonine/tyrosine-binding protein, putative	LmjF.21.0700	dual specificity protein phosphatase, putative	Bsal_19840	dual specificity protein phosphatase, putative
					Tb927.10.1630	atp-binding cassette sub-family e member 1 (ABCE1)	LmjF.21.0710	ATP-binding cassette protein subfamily E, member 1, putative (ABCE1)	Bsal_19835	ribonuclease I inhibitor, putative
102	10	498000	509000	11000	Tb927.10.1910	serine/threonine protein kinase, putative	LmjF.21.0130	serine/threonine protein kinase, putative,protein kinase, putative	Bsal_60270	protein kinase, putative
					Tb927.10.1930	hypothetical protein, conserved	LmjF.21.0140	hypothetical protein, conserved	Bsal_60285	Hypothetical protein, putative
					Tb927.10.1940	serine/threonine-protein kinase, putative	LmjF.21.0150	serine/threonine-protein kinase-like protein	Bsal_60290	serine-threonine protein kinase, putative
103	10	704000	776000	72000	Tb927.10.2750	deoxyhypusine synthase, putative	LmjF.34.0330	deoxyhypusine synthase (DHS34)	Bsal_88720	deoxyhypusine synthase, putative
					Tb927.10.2770	eukaryotic translation initiation factor 5, putative	LmjF.34.0350	eukaryotic translation initiation factor 5, putative	Bsal_88725	translation initiation factor IF-5, putative
					Tb927.10.2780	DNA-directed RNA polymerase III subunit C1,DNA-directed RNA polymerase III largest subunit (RPC1)	LmjF.34.0360	DNA-directed RNA polymerase III subunit C1, putative,DNA-directed RNA polymerase III largest subunit, putative (RPC1)	Bsal_88730	DNA-directed RNA polymase III large subunit, putative
					Tb927.10.2790	hypothetical protein, conserved	LmjF.34.0370	hypothetical protein, conserved	Bsal_88735	Hypothetical protein, putative
					Tb927.10.2800	hypothetical protein, conserved	LmjF.34.0400	hypothetical protein, conserved	Bsal_88745	Hypothetical protein, putative
					Tb927.10.2810	hypothetical protein, conserved	LmjF.34.0410	hypothetical protein, conserved	Bsal_88750	Hypothetical protein, putative
					Tb927.10.2830	hypothetical protein, conserved	LmjF.34.0430	hypothetical protein, conserved	Bsal_88780	Hypothetical protein, putative
					Tb927.10.2860	hypothetical protein, conserved	LmjF.34.0470	hypothetical protein, conserved	Bsal_88565	centriole proteome protein, putative
					Tb927.10.2870	hypothetical protein, conserved	-	-	Bsal_88615	Hypothetical protein, putative
					Tb927.10.2880	calcium channel protein, putative	LmjF.34.0480	calcium channel protein, putative,ion transporter, putative	Bsal_88620	transmembrane protein, putative
					Tb927.10.2890	enolase	LmjF.14.1160	enolase (ENOL)	Bsal_88625	enolase, putative
					Tb927.10.2900	importin beta-1 subunit, putative	LmjF.34.0490	importin beta-1 subunit, putative	Bsal_88630	importin beta subunit, putative
					Tb927.10.2940	hypothetical protein, conserved	LmjF.34.0540	Gamma-soluble NSF attachment protein (SNAP-gamma) (N-ethylmaleimide-sensitive factor attachment protein, gamma), putative	Bsal_88660	Hypothetical protein, putative
					Tb927.10.2960	Translation factor GUF1, mitochondrial, putative	LmjF.34.0570	Translation factor GUF1, mitochondrial, putative	Bsal_88655	GTP-binding protein, putative
104	10	1163000	1416000	253000	Tb927.10.4550	hypothetical protein, conserved	LmjF.36.0170	hypothetical protein, conserved	Bsal_30985	Hypothetical protein, putative
					Tb927.10.4570	elongation factor 2	LmjF.36.0190	elongation factor 2 (EF2-2)	Bsal_30980	elongation factor 2, putative
					Tb927.10.4650	hypothetical protein, conserved	LmjF.36.0270	hypothetical protein, conserved	Bsal_30975	Hypothetical protein, putative
					Tb927.10.4660	hypothetical protein, conserved	LmjF.36.0280	hypothetical protein, conserved	Bsal_30965	Hypothetical protein, putative
					Tb927.10.4680	NUDIX hydrolase, conserved,predicted MutT/NUDIX family protein	LmjF.36.0300	NUDIX hydrolase protein, conserved	Bsal_31125	NUDIX hydrolase, putative
					Tb927.10.4700	dolicholphosphate-mannose synthase, putative	LmjF.36.0310	dolicholphosphate-mannose synthase, putative	Bsal_30855	vacuolar protein-sorting-associated protein 25, putative
					Tb927.10.4710	proteasome beta 2 subunit, putative,20S proteasome subunit	LmjF.36.0320	proteasome beta 2 subunit, putative	Bsal_30840	proteasomal subunit beta 2, putative
					Tb927.10.4730	ribonuclease HII, putative	LmjF.36.0330	ribonuclease HII, putative (RNHii)	Bsal_30825	ribonuclease HII, putative
					Tb927.10.4740	nucleolar RNA-binding protein, putative	LmjF.36.0340	nuclear protein family a (nop10p), putative	Bsal_30795	nucleolar RNA-binding protein, putative
					Tb927.10.4800	hypothetical protein, conserved	LmjF.36.0390	hypothetical protein, conserved	Bsal_30935	Hypothetical protein, putative
					Tb927.10.4840	transcription factor IIa, putative (TFIIA-2)	LmjF.36.0430	transcription factor IIa, putative	Bsal_30885	Hypothetical protein, putative
					Tb927.10.4850	hypothetical protein, conserved	LmjF.36.0440	hypothetical protein, conserved	Bsal_30880	Hypothetical protein, putative
					Tb927.10.4900	TPR-repeat-containing chaperone protein DNAJ, putative,TPR repeat protein	LmjF.36.0500	DNAJ domain protein, putative	Bsal_30720	DNA-J protein, putative
					Tb927.10.4910	mitochondrial carrier protein (MCP4)	LmjF.36.0510	mitochondrial carrier protein, putative	Bsal_30710	mitochondrial carrier protein, putative
					Tb927.10.4920	hypothetical protein, conserved	LmjF.36.0520	hypothetical protein, conserved	Bsal_30705	Hypothetical protein, putative
					Tb927.10.4930	protein phosphatase 2C, putative	LmjF.36.0530	protein phosphatase 2C-like protein	Bsal_30695	protein phosphatase 2C, putative
					Tb927.10.4940	Nuclear Dbf2-related kinase (PK50)	-	-	Bsal_30690	serine-threonine protein kinase, putative
					Tb927.10.4970	hypothetical protein, conserved	LmjF.36.0537	hypothetical protein, conserved	Bsal_09370	membrane-associated protein, putative
					Tb927.10.4980	ubiquitin-like protein DSK2, putative (DSK2)	LmjF.36.0540	ubiquitin-like protein, putative	Bsal_30650	ubiquitin-like protein, putative
					Tb927.10.4990	cell division related protein kinase 2, putative,CDC2-related protein kinase (CRK3)	LmjF.36.0550	cell division related protein kinase 2,cdc2-related kinase (CRK3)	Bsal_30655	cell division related protein kinase 2, putative
					Tb927.10.5010	Elongation factor G1, mitochondrial, putative (EF-G1)	LmjF.36.0570	Elongation factor G1, mitochondrial, putative (EF-G1)	Bsal_30670	Mitochondrial elongation factor G, putative
					Tb927.10.5080	GPI transamidase component Tta2 (TTA2)	LmjF.36.0650	GPI transamidase component Tta2, putative (TTA2)	Bsal_47750	GPI transamidase subunit PIG-U, putative
					Tb927.10.5090	hypothetical protein, conserved	LmjF.36.0660	hypothetical protein, conserved	Bsal_47755	Hypothetical protein, putative
					Tb927.10.5120	KREPA6,RNA-editing complex protein (KREPA6)	LmjF.36.0700	MP18 RNA editing complex protein, putative	Bsal_47775	Hypothetical protein, putative
					Tb927.10.5130	Protein C21orf2 homolog, putative	LmjF.36.0710	Protein C21orf2 homolog, putative	Bsal_47780	Hypothetical protein, putative
					Tb927.10.5140	mitogen-activated protein kinase 2, putative (MPK2)	LmjF.36.0720	mitogen-activated protein kinase (MPK2)	Bsal_47785	protein kinase, putative
					Tb927.10.5150	zinc finger protein family member, putative (ZC3H31)	LmjF.36.0730	zinc finger protein family member, putative	Bsal_47790	Hypothetical protein, putative
					Tb927.10.5170	hypothetical protein, conserved	LmjF.36.0750	hypothetical protein, conserved	Bsal_47810	Hypothetical protein, putative
					Tb927.10.5180	TPR-repeat-containing chaperone protein DNAJ, putative	LmjF.36.0760	TPR-repeat-containing chaperone protein DNAJ, putative	Bsal_47815	Hypothetical protein, putative
					Tb927.10.5200	hypothetical protein, conserved	LmjF.36.0770	hypothetical protein, conserved	Bsal_47830	Hypothetical protein, putative
					Tb927.10.5210	TFIIH basal transcription factor subunit (p52)	LmjF.36.0800	TFIIH basal transcription factor subunit, putative	Bsal_47860	transcription factor, putative
					Tb927.10.5220	hypothetical protein, conserved	LmjF.36.0810	hypothetical protein, conserved	Bsal_47865	Hypothetical protein, putative
					Tb927.10.5230	ADP-ribosylation factor, putative	LmjF.36.0820	ADP-ribosylation factor-like protein	Bsal_47870	ADP-ribosylation factor-like protein, putative
					Tb927.10.5240	cAMP binding protein, putative	LmjF.36.0830	cAMP binding protein, putative	Bsal_47875	cyclic nucleotide-binding protein, putative
					Tb927.10.5250	zinc finger protein family member, putative (ZC3H32)	LmjF.36.0840	zinc finger protein family member, putative	Bsal_68685	Hypothetical protein, putative
					Tb927.10.5260	hypothetical protein, conserved	LmjF.36.0850	hypothetical protein, conserved	Bsal_68695	Hypothetical protein, putative
					Tb927.10.5270	mitogen-activated protein kinase kinase 5, putative (MKK5)	LmjF.36.0860	mitogen-activated protein kinase kinase, putative (MKK5)	Bsal_68700	protein kinase, putative
					Tb927.10.5280	pre-mRNA splicing factor ATP-dependent RNA helicase, putative,DEAH-box RNA helicase, putative	LmjF.36.0870	DEAH-box RNA helicase, putative	Bsal_62310	DEAD/DEAH box RNA helicase, putative
					Tb927.10.5290	HIRA-interacting protein 5, putative,predicted NifU-like protein	LmjF.36.0880	hypothetical protein, conserved (NU1)	Bsal_68710	Hypothetical protein, putative
					Tb927.10.5300	eukaryotic translation initiation factor 6 (eIF-6), putative	LmjF.36.0890	eukaryotic translation initiation factor 6 (eIF-6), putative	Bsal_68715	eukaryotic translation initiation factor 6, putative
					Tb927.10.5310	protein kinase, putative,SNF1-related protein kinases, putative	LmjF.36.0900	SNF1-related protein kinases, putative,protein kinase, putative	Bsal_68725	protein kinase, putative
					Tb927.10.5350	dynein heavy chain, putative	LmjF.36.0950	dynein heavy chain, putative	Bsal_09795	Hypothetical protein, putative
					Tb927.10.5360	40S ribosomal protein S10, putative	LmjF.36.0980	40S ribosomal protein S10, putative	Bsal_09745	40S ribosomal protein S10, putative
					Tb927.10.5380	intraflagellar transport protein IFT122, putative	LmjF.36.1000	intraflagellar transport protein IFT122, putative	Bsal_09750	WD40 repeat-containing protein, putative
					Tb927.10.5400	hypothetical protein, conserved	LmjF.36.1020	hypothetical protein, conserved	Bsal_09770	transmembrane protein, putative
					Tb927.10.5430	hypothetical protein, conserved	LmjF.36.1040	hypothetical protein, conserved	Bsal_09595	Hypothetical protein, putative
					Tb927.10.5450	nucleoplasmin-like protein (NLP) (nlp)	LmjF.36.1060	nucleoplasmin-like protein (NLP), putative	Bsal_09620	Hypothetical protein, putative
					Tb927.10.5460	60S ribosomal protein L24, putative	LmjF.36.1070	ribosomal protein L24, putative	Bsal_09630	60S ribosomal protein L24e, putative
					Tb927.10.5490	predicted HORMA domain protein	LmjF.36.1110	hypothetical protein, conserved	Bsal_09645	Hypothetical protein, putative
					Tb927.10.5500	hypothetical protein, conserved	LmjF.36.1120	hypothetical protein, conserved	Bsal_09650	transmembrane protein, putative
					Tb927.10.5510	endonuclease/exonuclease/phosphatase, putative	LmjF.36.1150	endonuclease/exonuclease/phosphatase, putative	Bsal_09670	endonuclease/exonuclease/phosphatase, putative
					Tb927.10.5520	hypothetical protein, conserved	LmjF.36.1160	hypothetical protein, conserved	Bsal_09675	Hypothetical protein, putative
					Tb927.10.5540	hypothetical protein, conserved	LmjF.36.1180	hypothetical protein, conserved	Bsal_09700	Hypothetical protein, putative
					Tb927.10.5560	GPI alpha-mannosyltransferase III,GPI10 (GPI10)	LmjF.36.1200	GPI alpha-mannosyltransferase III,GPI10 (GPI10)	Bsal_09705	GPI anchor biosynthesis glycosyltransferase, putative
					Tb927.10.5570	hypothetical protein, conserved	LmjF.36.1210	hypothetical protein, conserved	Bsal_09715	Hypothetical protein, putative
					Tb927.10.5620	fructose-bisphosphate aldolase, glycosomal (ALD)	LmjF.36.1260	fructose-1,6-bisphosphate aldolase (ALD)	Bsal_75865	fructose bisphosphate, glycosomal, putative
					Tb927.10.5630	hypothetical protein, conserved	LmjF.36.1290	hypothetical protein, conserved	Bsal_75870	Hypothetical protein, putative
					Tb927.10.5640	hypothetical protein, conserved	LmjF.36.1300	hypothetical protein, conserved	Bsal_75875	Hypothetical protein, putative
					Tb927.10.5650	hypothetical protein, conserved	LmjF.36.1310	hypothetical protein, conserved	Bsal_75880	Hypothetical protein, putative
					Tb927.10.5660	heat shock protein, putative	LmjF.36.1330	heat shock protein, putative	Bsal_75895	DNA-J chaperone, putative
					Tb927.10.5670	N-acetyltransferase subunit Nat1, putative (NAT1)	LmjF.36.1340	N-acetyltransferase subunit Nat1, putative	Bsal_75900	N-acetyltransferase subunit Nat1, putative
105	10	1426000	1486000	60000	Tb927.10.5750	hypothetical protein, conserved,protocatechuate 4,5-dioxygenase-like protein	-	-	Bsal_17620	aromatic ring-opening dioxygenase, LigB subunit, putative
					Tb927.10.5760	adenylate kinase, putative	LmjF.36.1360	adenylate kinase, putative	Bsal_19220	adenylate kinase, putative
					Tb927.10.5770	valosin-containing protein homolog,Transitional endoplasmic reticulum ATPase, putative (VCP)	LmjF.36.1370	Transitional endoplasmic reticulum ATPase, putative,valosin-containing protein homolog	Bsal_19215	cell division cycle protein, putative
					Tb927.10.5790	hypothetical protein, conserved	LmjF.36.1380	hypothetical protein, conserved	Bsal_19210	trypsin peptidase, putative
					Tb927.10.5810	hypothetical protein, conserved	LmjF.36.1400	hypothetical protein, conserved	Bsal_19190	ARF-like 2 binding protein BART, putative
					Tb927.10.5820	predicted RanGDP binding protein	LmjF.36.1410	predicted RanGDP binding protein	Bsal_19185	zinc finger protein, putative
					Tb927.10.5830	hypothetical protein, conserved	LmjF.36.1420	hypothetical protein, conserved	Bsal_19180	zinc finger protein, putative
					Tb927.10.5840	translation elongation factor 1-beta, putative	LmjF.36.1430	translation elongation factor 1-beta, putative	Bsal_19175	translation elongation factor 1-beta, putative
					Tb927.10.5850	hypothetical protein, conserved	LmjF.36.1440	hypothetical protein, conserved	Bsal_86220	Hypothetical protein, putative
					Tb927.10.5860	hypothetical protein, conserved	LmjF.36.1450	hypothetical protein, conserved	Bsal_19160	Hypothetical protein, putative
					Tb927.10.5890	hypothetical protein, conserved	LmjF.36.1470	hypothetical protein, conserved	Bsal_19150	Hypothetical protein, putative
					Tb927.10.5900	hypothetical protein, conserved	LmjF.36.1480	hypothetical protein, conserved	Bsal_19145	GPI-anchored surface protein, putative
					Tb927.10.5920	hypothetical protein, conserved	LmjF.36.1500	hypothetical protein, conserved	Bsal_19115	Hypothetical protein, putative
106	10	1752000	1798000	46000	Tb927.10.6950	sterol 24-c-methyltransferase, putative	LmjF.36.2380	sterol 24-c-methyltransferase, putative	Bsal_42610	sterol C-24-methyltransferase, putative
					Tb927.10.6970	dipeptidyl-peptidase 8-like serine peptidase,serine peptidase, Clan SC, Family S9B	LmjF.36.2420	dipeptidyl-peptidase 8-like serine peptidase, putative,serine peptidase, Clan SC, Family S9B	Bsal_42630	dipeptidyl-peptidase 8-like serine peptidase, putative
					Tb927.10.6980	caltractin, putative	LmjF.36.2430	caltractin, putative	Bsal_42635	caltractin, putative
					Tb927.10.6990	hypothetical protein, conserved	LmjF.36.2440	hypothetical protein, conserved	Bsal_42645	Hypothetical protein, putative
					Tb927.10.7000	hypothetical protein, conserved	LmjF.36.2450	hypothetical protein, conserved	Bsal_42655	membrane-associated protein, putative
					Tb927.10.7020	acid phosphatase, putative	LmjF.36.2470	acid phosphatase, putative	Bsal_42665	acid phosphatase, putative
					Tb927.10.7030	hypothetical protein, conserved	LmjF.36.2480	hypothetical protein, conserved	Bsal_42670	Hypothetical protein, putative
					Tb927.10.7050	chromatin assembly factor 1 subunit B, putative	LmjF.36.2500	chromatin assembly factor 1 subunit b-like protein	Bsal_42695	chromatin assembly factor 1 subunit B, putative
					Tb927.10.7060	nucleoporin interacting component (NUP93), putative	LmjF.36.2510	nucleoporin interacting component (NUP93), putative	Bsal_42700	nucleoporin interacting component, putative
					Tb927.10.7070	small nuclear RNA-activating protein (SNAP3)	LmjF.36.2520	small nuclear RNA-activating protein	Bsal_42705	Hypothetical protein, putative
					Tb927.10.7080	ATP-dependent DEAD/H RNA helicase, putative,RNA helicase, putative	LmjF.36.2530	DEAD/DEAH box helicase, putative,RNA helicase, putative	Bsal_42710	ATP-dependent DEAD/DEAH box RNA helicase, putative
					Tb927.10.7120	hypothetical protein, conserved	LmjF.36.2550	hypothetical protein, conserved	Bsal_42725	Hypothetical protein, putative
					Tb927.10.7130	hypothetical protein, conserved	LmjF.36.2560	hypothetical protein, conserved	Bsal_42735	Hypothetical protein, putative
107	10	1930000	1955000	25000	Tb927.10.7670	hypothetical protein, conserved	LmjF.36.6360	hypothetical protein, conserved	Bsal_68150	Hypothetical protein, putative
					Tb927.10.7680	GTPase activating protein, putative	LmjF.36.6370	GTPase activating protein, putative	Bsal_68115	Hypothetical protein, putative
					Tb927.10.7690	rib72 protein- like protein	LmjF.36.6380	rib72 protein-like protein	Bsal_68105	Hypothetical protein, putative
					Tb927.10.7700	ABC transporter, putative	LmjF.06.0080	ATP-binding cassette protein subfamily G, member 1, putative (ABCG1)	Bsal_68045	ABC transporter, putative
					Tb927.10.7710	40S ribosomal protein S8, putative	LmjF.36.6400	40S ribosomal protein S8, putative	Bsal_68035	40S ribosomal protein S8, putative
					Tb927.10.7730	hypothetical protein, conserved	LmjF.36.6410	hypothetical protein, conserved	Bsal_68025	Hypothetical protein, putative
					Tb927.10.7740	protein transport protein SEC23 (SEC23.2)	LmjF.36.6430	protein transport protein Sec23-like protein	Bsal_68010	protein transport protein Sec23A, putative
					Tb927.10.7750	hypothetical protein, conserved	LmjF.36.6440	hypothetical protein, conserved	Bsal_68005	Hypothetical protein, putative
					Tb927.10.7760	hypothetical protein, conserved	LmjF.36.6450	hypothetical protein, conserved	Bsal_67990	Hypothetical protein, putative
					Tb927.10.7780	mitogen-activated protein kinase 1, putative	LmjF.36.6470	mitogen-activated protein kinase (MPK1)	Bsal_67970	protein kinase, putative
					Tb927.10.7790	ubiquitin fusion degradation protein, putative	LmjF.36.6490	ubiquitin fusion degradation protein, putative	Bsal_67960	ubiquitin fusion degradation protein, putative
108	10	1972000	2020000	48000	Tb927.10.7890	hypothetical protein, conserved	LmjF.36.6600	hypothetical protein, conserved	Bsal_54870	Hypothetical protein, putative
					Tb927.10.7920	hypothetical protein, conserved	LmjF.36.6640	hypothetical protein, conserved	Bsal_54855	Hypothetical protein, putative
					Tb927.10.7930	2,3-bisphosphoglycerate-independent phosphoglycerate mutase (PGAM)	LmjF.36.6650	2,3-bisphosphoglycerate-independent phosphoglycerate mutase (PGAM)	Bsal_54845	2,3-bisphosphoglycerate-independent phosphoglycerate mutase, putative
					Tb927.10.7940	methyltransferase, putative	LmjF.36.6660	methyltransferase, putative,ensangp00000010174-like protein	Bsal_54840	Cap-specific mRNA (nucleoside-2-O-) methyltransferase 1, putative
					Tb927.10.7970	hypothetical protein, conserved	LmjF.36.6690	f2o10.10 protein-like protein	Bsal_54820	solute transporter, putative
					Tb927.10.7980	hypothetical protein, conserved	LmjF.36.6700	hypothetical protein, conserved	Bsal_54815	Hypothetical protein, putative
					Tb927.10.7990	replication factor C, subunit 5, putative,ATPase, putative	LmjF.36.6710	replication factor C, subunit 5, putative	Bsal_54805	replication factor subunit 5, putative
					Tb927.10.8000	hypothetical protein, conserved	LmjF.36.6730	hypothetical protein, conserved	Bsal_54790	Hypothetical protein, putative
					Tb927.10.8020	prolyl oligopeptidase, putative,serine peptidase clan SC, family S9A, putative (POP)	LmjF.36.6750	prolyl oligopeptidase, putative,serine peptidase clan SC, family S9A, putative	Bsal_54785	prolyl oligopeptidase, putative
					Tb927.10.8030	hypothetical protein, conserved	LmjF.36.6760	hypothetical protein, conserved	Bsal_43470	Hypothetical protein, putative
					Tb927.10.8040	adaptin complex 1 subunit, putative,beta-adaptin, fragment (BAD1)	LmjF.36.6770	beta-adaptin, putative	Bsal_43465	beta adaptin, putative
					Tb927.10.8050	TFIIF-stimulated CTD phosphatase, putative	LmjF.36.6780	nuclear lim interactor-interacting factor, putative	Bsal_43460	nuclear lim interactor-interacting factor, putative
					Tb927.10.8060	hypothetical protein, conserved	LmjF.36.6785	hypothetical protein	Bsal_43455	Hypothetical protein, putative
					Tb927.10.8070	ATPase, putative	LmjF.36.6790	ATPase, putative	Bsal_43450	ATPase, putative
					Tb927.10.8080	hypothetical protein, conserved	LmjF.36.6800	CG1104 protein-like protein	Bsal_43430	Hypothetical protein, putative
					Tb927.10.8090	hypothetical protein, conserved	LmjF.36.6810	hypothetical protein, conserved	Bsal_43425	Hypothetical protein, putative
					Tb927.10.8100	hypothetical protein, conserved	LmjF.36.6820	hypothetical protein, conserved	Bsal_43415	Hypothetical protein, putative
					Tb927.10.8110	hypothetical protein, conserved	LmjF.36.6840	hypothetical protein, conserved	Bsal_43400	membrane-associated protein, putative
109	10	2274000	2281000	7000	Tb927.10.9190	isoleucyl-tRNA synthetase, putative (IleRS)	LmjF.36.5620	isoleucyl-tRNA synthetase, putative (ILERS)	Bsal_92865	isoleucyl-tRNA synthetase, putative
					Tb927.10.9200	hypothetical protein, conserved	LmjF.36.5610	hypothetical protein, conserved	Bsal_92875	Hypothetical protein, putative
110	10	2419000	2428000	9000	Tb927.10.9770	gamma-tubulin complex subunit, putative,spindle pole body protein, putative (GCP2)	LmjF.36.4390	gamma-tubulin complex subunit, putative	Bsal_83955	gamma-tubulin complex subunit, putative
					Tb927.10.9780	ATP-dependent DEAD/H RNA helicase, putative,ATP- dependent RNA helicase, putative	LmjF.36.4400	ATP-dependent RNA helicase-like protein	Bsal_83970	RNA helicase, putative
					Tb927.10.9790	hypothetical protein, conserved	LmjF.36.4410	hypothetical protein, conserved	Bsal_83980	Hypothetical protein, putative
					Tb927.10.9800	60S ribosomal protein L22	LmjF.36.3270	60S ribosomal protein L22, putative	Bsal_83985	60S ribosomal protein L22, putative
111	10	2535000	2572000	37000	Tb927.10.10310	hypothetical protein, conserved	LmjF.05.0430	hypothetical protein, conserved	Bsal_06275	Hypothetical protein, putative
					Tb927.10.10350	protein kinase, putative	LmjF.05.0390	protein kinase, putative	Bsal_06260	protein kinase, putative
					Tb927.10.10380	ATP-dependent DEAD/H RNA helicase, putative	LmjF.05.0360	ATP-dependent RNA helicase, putative	Bsal_06240	DEAD/DEAH box RNA helicase, putative
					Tb927.10.10390	trypanothione reductase	LmjF.05.0350	trypanothione reductase (TRYR)	Bsal_06235	trypanothione reductase, putative
					Tb927.10.10400	hypothetical protein, conserved	LmjF.05.0340	hypothetical protein, conserved	Bsal_06230	Hypothetical protein, putative
					Tb927.10.10410	DNA replication licensing factor MCM8, putative	LmjF.05.0330	DNA replication licensing factor MCM8, putative	Bsal_06205	minichromosomal maintenance complex subunit, putative
					Tb927.10.10420	monothiol glutaredoxin, putative	LmjF.05.0310	monothiol glutaredoxin, putative	Bsal_06195	monothiol glutaredoxin, putative
					Tb927.10.10440	mitochondrial carrier protein (MCP8)	-	-	Bsal_06165	mitochondrial carrier protein, putative
112	10	2582000	2593000	11000	Tb927.10.10600	ARP2/3 complex 16kDa subunit, putative,ARP2/3 complex subunit 5, putative	-	-	Bsal_06160	ARP2/3 complex 16kDa subunit, putative
					Tb927.10.10610	protein tyrosine phosphatase, putative	LmjF.05.0280	protein tyrosine phosphatase, putative	Bsal_06155	protein tyrosine phosphatase, putative
					Tb927.10.10620	hypothetical protein, conserved	LmjF.05.0270	hypothetical protein, conserved	Bsal_06145	Hypothetical protein, putative
					Tb927.10.10630	hypothetical protein, conserved	LmjF.05.0260	hypothetical protein, conserved	Bsal_06140	ankyrin repeat protein, putative
					Tb927.10.10650	iron-containing hydrogenase, putative	LmjF.05.0230	hydrogenase, putative	Bsal_06110	iron-containing hydrogenase, putative
113	10	2869000	2905000	36000	Tb927.10.11760	pumilio/PUF RNA binding protein 6 (PUF6)	LmjF.33.1150	pumilio protein 6, putative (PUF6)	Bsal_08820	RNA-binding protein, putative
					Tb927.10.11770	hypothetical protein, conserved	LmjF.33.1160	hypothetical protein, conserved	Bsal_08825	membrane-associated protein, putative
					Tb927.10.11820	hypothetical protein, conserved	LmjF.33.1210	hypothetical protein, conserved	Bsal_08860	Hypothetical protein, putative
					Tb927.10.11850	hypothetical protein, conserved	LmjF.33.1240	hypothetical protein, conserved	Bsal_08870	WD40 repeat-containing protein, putative
					Tb927.10.11870	mitochondrial RNA binding protein (MRB11870)	LmjF.33.1250	mitochondrial RNA binding protein, putative	Bsal_08875	Hypothetical protein, putative
					Tb927.10.11890	hypothetical protein, conserved	LmjF.33.1270	hypothetical protein, conserved	Bsal_08890	Hypothetical protein, putative
					Tb927.10.11900	hypothetical protein, conserved	LmjF.33.1280	hypothetical protein, conserved	Bsal_08895	thioredoxin-like protein, putative
114	10	2928000	2978000	50000	Tb927.10.12040	mitogen-activated protein kinase 11, putative	LmjF.33.1380	mitogen activated protein kinase, putative (MPK11)	Bsal_11740	mitogen-activated protein kinase, putative
					Tb927.10.12050	hypothetical protein, conserved	LmjF.33.1390	hypothetical protein, conserved	Bsal_24630	Hypothetical protein, putative
					Tb927.10.12110	hypothetical protein, conserved	-	-	Bsal_24640	Hypothetical protein, putative
					Tb927.10.12120	hypothetical protein, conserved	LmjF.33.1490	hypothetical protein, conserved	Bsal_24645	Hypothetical protein, putative
					Tb927.10.12150	hypothetical protein, conserved	LmjF.33.1510	hypothetical protein, conserved	Bsal_24650	Hypothetical protein, putative
					Tb927.10.12190	RAB-interacting protein, putative	LmjF.33.1530	hypothetical protein, conserved	Bsal_24655	Hypothetical protein, putative
					Tb927.10.12210	ribulose-5-phosphate 3-epimerase, putative	LmjF.33.1570	ribulose-5-phosphate 3-epimerase, putative	Bsal_24660	ribulose phosphate 3-epimerase, putative
					Tb927.10.12230	hypothetical protein, conserved	-	-	Bsal_24680	Hypothetical protein, putative
					Tb927.10.12240	3-ketoacyl-CoA reductase, putative	LmjF.33.1590	3-ketoacyl-CoA reductase, putative	Bsal_24685	short chain dehydrogenase, putative
115	10	3022198	3096000	73802	Tb927.10.12480	hypothetical protein, conserved	LmjF.18.1540	hypothetical protein, conserved	Bsal_34365	membrane-associated protein, putative
					Tb927.10.12490	kinesin, putative	LmjF.18.1530	kinesin, putative	Bsal_34360	kinesin, putative
					Tb927.10.12520	hypothetical protein, conserved	LmjF.18.1500	hypothetical protein, conserved	Bsal_34355	Hypothetical protein, putative
					Tb927.10.12540	NADH-ubiquinone oxidoreductase complex I subunit, putative,ferredoxin, putative (NDUFS1)	LmjF.18.1480	NADH-ubiquinone oxidoreductase complex I subunit, putative,ferredoxin, putative (NDUFS1)	Bsal_34320	ferredoxin, putative
					Tb927.10.12550	hypothetical protein, conserved	LmjF.18.1470	hypothetical protein, conserved	Bsal_34310	membrane-associated protein, putative
					Tb927.10.12590	hypothetical protein, conserved	LmjF.18.1460	hypothetical protein, conserved	Bsal_34305	Hypothetical protein, putative
					Tb927.10.12620	hypothetical protein, conserved	LmjF.18.1450	hypothetical protein, conserved	Bsal_34300	Hypothetical protein, putative
					Tb927.10.12630	hypothetical protein, conserved	LmjF.18.1440	hypothetical protein, conserved	Bsal_34295	calcium-binding protein, putative
					Tb927.10.12640	chaperone protein DNAj, putative	LmjF.18.1430	chaperone DNAJ protein, putative	Bsal_34285	DNA-J chaperone, putative
					Tb927.10.12670	hypothetical protein, conserved	LmjF.18.1410	hypothetical protein, conserved	Bsal_34275	Hypothetical protein, putative
					Tb927.10.12690	hypothetical protein, conserved	LmjF.18.1390	hypothetical protein, conserved	Bsal_34260	membrane-associated protein, putative
					Tb927.10.12700	pyruvate dehydrogenase E1 alpha subunit, putative	LmjF.18.1380	pyruvate dehydrogenase E1 component alpha subunit, putative	Bsal_34255	pyruvate dehydrogenase E1 component alpha, putative
					Tb927.10.12710	heat shock protein 110, putative	LmjF.18.1370	heat shock protein 110, putative	Bsal_34250	heat shock protein 70, putative
					Tb927.10.12740	Zinc finger CCCH domain-containing protein 35 (ZC3H35)	LmjF.18.1350	hypothetical protein, conserved	Bsal_34240	Hypothetical protein, putative
116	10	3110000	3147000	37000	Tb927.10.12810	cholinephosphate cytidylyltransferase A, putative	LmjF.18.1330	cholinephosphate cytidylyltransferase A, putative	Bsal_34510	cholinephosphate cytidylyltransferase A, putative
					Tb927.10.12820	hypothetical protein, conserved	LmjF.18.1320	hypothetical protein, conserved	Bsal_34505	Hypothetical protein, putative
					Tb927.10.12830	acetyltransferase, putative	LmjF.18.1310	hypothetical protein, conserved	Bsal_34485	acetyltransferase, putative
					Tb927.10.12840	mitochondrial carrier protein (MCP12)	LmjF.18.1260	hypothetical protein, conserved	Bsal_34480	mitochondrial carrier protein, putative
					Tb927.10.12850	ttaggg binding factor	LmjF.18.1250	ttaggg binding factor, putative	Bsal_34475	Hypothetical protein, putative
					Tb927.10.12860	hypothetical protein, conserved	LmjF.18.1240	hypothetical protein, conserved	Bsal_34470	Hypothetical protein, putative
					Tb927.10.12880	hypothetical protein, conserved	LmjF.18.1230	hypothetical protein, conserved	Bsal_34450	Hypothetical protein, putative
					Tb927.10.12890	bifunctional aminoacyl-tRNA synthetase, putative	LmjF.18.1220	bifunctional aminoacyl-tRNA synthetase, putative,prolyl-tRNA synthetase, putative	Bsal_34435	prolyl-tRNA synthetase, putative
					Tb927.10.12900	hypothetical protein, conserved	LmjF.18.1200	hypothetical protein, conserved	Bsal_34425	Hypothetical protein, putative
					Tb927.10.12910	hypothetical protein, conserved	LmjF.18.1190	hypothetical protein, conserved	Bsal_34420	Hypothetical protein, putative
					Tb927.10.12930	hypothetical protein, conserved	LmjF.18.1170	hypothetical protein, conserved	Bsal_34400	Hypothetical protein, putative
					Tb927.10.12940	predicted zinc finger protein	LmjF.18.1150	hypothetical protein, conserved	Bsal_34395	zinc finger protein, putative
117	10	3325000	3333000	8000	Tb927.10.13610	hypothetical protein, conserved	LmjF.18.0070	hypothetical protein, conserved	Bsal_15810	zinc finger protein, putative
					Tb927.10.13620	NADH-ubiquinone oxidoreductase complex I subunit,FT putative,NDUFA9 subunit, putative	LmjF.18.0080	hypothetical protein, conserved	Bsal_15805	Hypothetical protein, putative
					Tb927.10.13630	glucosidase, putative	LmjF.18.0090	alpha glucosidase II subunit, putative	Bsal_15795	glycoside hydrolase, putative
118	10	3360000	3483000	123000	Tb927.10.13770	hypothetical protein, conserved	LmjF.18.0260	hypothetical protein, conserved	Bsal_15570	Hypothetical protein, putative
					Tb927.10.13780	glycogen synthase kinase 3 (GSK3)	LmjF.18.0270	glycogen synthase kinase 3, putative,glycogen synthase kinase, putative (GSK3)	Bsal_15560	serine-threonine protein kinase, putative
					Tb927.10.13790	hypothetical protein, conserved	LmjF.18.0280	hypothetical protein, conserved	Bsal_15555	Hypothetical protein, putative
					Tb927.10.13800	hypothetical protein, conserved	LmjF.18.0300	hypothetical protein, conserved	Bsal_15540	RNA-binding protein, putative
					Tb927.10.13810	hypothetical protein, conserved	LmjF.18.0310	hypothetical protein, conserved	Bsal_15535	Hypothetical protein, putative
					Tb927.10.13820	hypothetical protein, conserved	LmjF.18.0320	hypothetical protein, conserved	Bsal_15530	Hypothetical protein, putative
					Tb927.10.13830	chaperone protein DNAj, putative	LmjF.18.0330	hypothetical protein, conserved	Bsal_15525	DNA-J protein, putative
					Tb927.10.13840	hypothetical protein, conserved	LmjF.18.0340	hypothetical protein, conserved	Bsal_15520	Hypothetical protein, putative
					Tb927.10.13850	hypothetical protein, conserved	LmjF.18.0350	hypothetical protein, conserved	Bsal_15515	ATP12 chaperone protein, putative
					Tb927.10.13860	GPI-anchor transamidase subunit 8 (GPI8),cysteine peptidase, Clan CD, family C13	LmjF.18.0360	GPI-anchor transamidase subunit 8 (GPI8), putative,cysteine peptidase, Clan CD, family C13, putative (GPI8)	Bsal_15510	GPI-anchored transamidase, putative
					Tb927.10.13870	tubulin tyrosine ligase protein, putative	LmjF.18.0370	tubulin tyrosine ligase protein, putative	Bsal_15500	tubulin tyrosine ligase, putative
					Tb927.10.13880	hypothetical protein, conserved	LmjF.18.0380	hypothetical protein, conserved	Bsal_15495	Hypothetical protein, putative
					Tb927.10.13900	UDP-galactose transporter	LmjF.18.0400	UDP-galactose transporter (LPG5B)	Bsal_15485	UDP-galactose transporter, putative
					Tb927.10.13920	hypothetical protein, conserved	LmjF.18.0420	hypothetical protein, conserved	Bsal_15470	Hypothetical protein, putative
					Tb927.10.13950	tubulin-specific chaperone, putative	LmjF.18.0460	tubulin-specific chaperone, putative	Bsal_15460	tubulin-specific chaperone, putative
					Tb927.10.13960	flagellar protein PF20	LmjF.18.0470	hypothetical protein, conserved	Bsal_15455	WD40 repeat-containing protein, putative
					Tb927.10.13970	uracil-DNA glycosylase, putative	LmjF.18.0480	uracil-DNA-glycosylase, putative	Bsal_15450	uracil-DNA glycosylase, putative
					Tb927.10.13980	hypothetical protein, conserved	LmjF.18.0490	hypothetical protein, conserved	Bsal_15445	Hypothetical protein, putative
					Tb927.10.13990	hypothetical protein, conserved	LmjF.18.0500	hypothetical protein, conserved	Bsal_15440	Hypothetical protein, putative
					Tb927.10.14000	aconitase (ACO)	LmjF.18.0510	aconitase, putative	Bsal_75150	aconitase-like, putative
					Tb927.10.14010	tubulin cofactor C domain-containing protein RP2 (rp2)	LmjF.18.0530	tubulin cofactor C domain-containing protein RP2, putative (pseudogene)	Bsal_75140	Hypothetical protein, putative
					Tb927.10.14020	hypothetical protein, conserved	LmjF.18.0540	hypothetical protein, conserved	Bsal_75135	Hypothetical protein, putative
					Tb927.10.14030	hypothetical protein, conserved	LmjF.18.0550	hypothetical protein, conserved	Bsal_75130	Hypothetical protein, putative
					Tb927.10.14040	vacuolar ATP synthase subunit c, putative	LmjF.18.0560	vacuolar ATP synthase subunit c, putative	Bsal_75125	vacuolar ATP synthase subunit c, putative
					Tb927.10.14080	RNA-binding protein 27, putative (RBP27)	LmjF.18.0030	RNA-binding protein 27, putative (RBP27)	Bsal_15895	Hypothetical protein, putative
					Tb927.10.14090	transporter, putative	LmjF.18.0040	major facilitator superfamily protein (MFS), putative,transporter, putative	Bsal_15880	MFS transporter, putative
					Tb927.10.14140	pyruvate kinase 1 (PYK1)	LmjF.35.0030	pyruvate kinase (PYK)	Bsal_12615	pyruvate kinase 2, putative
					Tb927.10.14150	nuclear segregation protein, putative	LmjF.32.0020	nuclear segregation protein, putative	Bsal_12610	Hypothetical protein, putative
					Tb927.10.14200	syntaxin 5	LmjF.32.0070	Qa-SNARE protein	Bsal_12570	syntaxin 5, putative
					Tb927.10.14230	hypothetical protein, conserved	-	-	Bsal_12540	WD40 repeat-containing protein, putative
					Tb927.10.14240	N-myristoyltransferase (NMT)	LmjF.32.0080	N-myristoyl transferase, putative (NMT)	Bsal_12535	N-myristoyltransferase , putative
					Tb927.10.14260	AP-4 complex subunit sigma-1, putative	-	-	Bsal_12520	clathrin adaptor small chain complex protein, putative
					Tb927.10.14300	MEKK-related kinase 1, putative,serine/threonine protein kinase, putative (MRK1)	LmjF.32.0120	MEKK-related kinase 1, putative,serine/threonine protein kinase, putative (MRK1)	Bsal_12510	protein kinase, putative
					Tb927.10.14320	hypothetical protein, conserved	LmjF.32.0140	hypothetical protein, conserved	Bsal_12505	Hypothetical protein, putative
119	10	3552000	3573000	21000	Tb927.10.14530	19S proteasome non-atpase subunit 8,26s proteasome non-atpase regulatory subunit 8 (Rpn8)	LmjF.32.0390	19S proteasome non-atpase subunit 8,26s proteasome non-atpase regulatory subunit 8 (Rpn8)	Bsal_49655	proteasome regulatory non-ATPase subunit, putative
					Tb927.10.14550	ATP-dependent DEAD/H RNA helicase, putative	LmjF.32.0400	ATP-dependent RNA helicase, putative	Bsal_80930	ATP-dependent DEAD/DEAH box RNA helicase, putative
					Tb927.10.14560	hypothetical protein, conserved	LmjF.32.0410	hypothetical protein, conserved	Bsal_49645	Hypothetical protein, putative
					Tb927.10.14570	hypothetical protein, conserved	LmjF.32.0420	hypothetical protein, conserved	Bsal_49630	kinesin-like protein, putative
120	10	3596000	3794000	198000	Tb927.10.14740	hypothetical protein, conserved	LmjF.19.0090	hypothetical protein, conserved	Bsal_69600	transmembrane protein, putative
					Tb927.10.14750	fibrillarin, putative	LmjF.19.0100	fibrillarin, putative	Bsal_69595	fibrillarin, putative
					Tb927.10.14760	hypothetical protein, conserved	LmjF.19.0110	hypothetical protein, conserved	Bsal_69590	clathrin, putative
					Tb927.10.14770	protein kinase, putative	LmjF.19.0140	protein kinase, putative	Bsal_69560	protein kinase, putative
					Tb927.10.14780	mitogen-activated protein kinase kinase kinase, putative,canertinib-binding protein kinase-1 (CBPK1)	LmjF.19.0150	mitogen-activated protein kinase kinase kinase, putative,canertinib-binding protein kinase-1 (CBPK1)	Bsal_69555	mitogen-activated protein kinase, putative
					Tb927.10.14790	metallo-peptidase, Clan MG, Family M24,aminopeptidase, putative	LmjF.19.0160	metallo-peptidase, Clan MG, Family M24,aminopeptidase, putative	Bsal_69550	aminopeptidase, putative
					Tb927.10.14800	mitogen-activated protein kinase 9, putative (MPK9)	LmjF.19.0180	mitogen-activated protein kinase 9, putative (MPK9)	Bsal_69530	protein kinase, putative
					Tb927.10.14840	Mitochondrial ADP/ATP carrier protein 5a, putative (MCP5a)	LmjF.19.0210	ADP,ATP carrier protein 1, mitochondrial precursor, putative,ADP/ATP translocase 1, putative (ANC2)	Bsal_69515	mitochondrial carrier protein, putative
					Tb927.10.14860	hypothetical protein, conserved	LmjF.19.0230	hypothetical protein, conserved	Bsal_69730	GPI-anchored surface protein, putative
					Tb927.10.14870	hypothetical protein, conserved	LmjF.19.0240	hypothetical protein, conserved	Bsal_69735	Hypothetical protein, putative
					Tb927.10.14880	hypothetical protein, conserved	LmjF.19.0250	hypothetical protein, conserved	Bsal_69755	Hypothetical protein, putative
					Tb927.10.14890	C-terminal motor kinesin, putative (TBKIFC1)	LmjF.19.0260	C-terminal motor kinesin, putative	Bsal_69760	C-terminal motor kinesin, putative
					Tb927.10.14900	hypothetical protein, conserved	LmjF.19.0270	hypothetical protein, conserved	Bsal_69765	Hypothetical protein, putative
					Tb927.10.14910	Sarcalumenin, putative,Sarcalumenin, putative,sarcoplasmic reticulum glycoprotein, putative	LmjF.19.0280	Sarcalumenin, putative,sarcoplasmic reticulum glycoprotein, putative	Bsal_69770	sarcoplasmic reticulum glycoprotein, putative
					Tb927.10.14930	Zinc finger CCCH domain-containing protein 39 (ZC3H39)	LmjF.19.0300	RNA binding protein, putative	Bsal_69785	RNA-binding protein, putative
					Tb927.10.14950	Zinc finger CCCH domain-containing protein 40,RNA binding protein, putative (ZC3H40)	LmjF.19.0300	RNA binding protein, putative	Bsal_69790	RNA-binding protein, putative
					Tb927.10.14980	intraflagellar transport protein IFT52, putative (IFT52)	LmjF.19.0320	intraflagellar transport protein component, putative	Bsal_69800	intraflagellar transport protein component, putative
					Tb927.10.14990	intraflagellar transport protein IFT80/CHE2, putative (IFT80)	LmjF.19.0330	hypothetical protein, conserved	Bsal_69805	WD40 repeat-containing protein, putative
					Tb927.10.15020	protein kinase, putative	LmjF.19.0360	protein kinase, putative	Bsal_88835	protein kinase, putative
					Tb927.10.15080	hypothetical protein, conserved	LmjF.19.0380	hypothetical protein, conserved	Bsal_65200	WD40 repeat-containing protein, putative
					Tb927.10.15130	Vesicle-trafficking protein SEC22, putative,Vesicle-trafficking protein SEC22, putative (SEC22)	LmjF.19.0400	Vesicle-trafficking protein SEC22, putative (SEC22)	Bsal_65210	synaptobrevin vesicle transport protein, putative
					Tb927.10.15140	hypothetical protein, conserved	LmjF.19.0410	hypothetical protein, conserved	Bsal_65215	Hypothetical protein, putative
					Tb927.10.15150	DNA-directed RNA polymerase III subunit C11, putative (RPC11)	LmjF.19.0420	DNA-directed RNA polymerase III subunit C11, putative (RPC11)	Bsal_65355	DNA-directed RNA polymerase III C11 subunit, putative
					Tb927.10.15160	hypothetical protein, conserved	LmjF.19.0430	hypothetical protein, conserved	Bsal_65230	Hypothetical protein, putative
					Tb927.10.15180	nucleosome assembly protein, putative	LmjF.19.0440	nucleosome assembly protein, putative	Bsal_65225	nucleosome assembly protein, putative
					Tb927.10.15190	hypothetical protein, conserved	LmjF.19.0450	hypothetical protein, conserved	Bsal_65240	Hypothetical protein, putative
					Tb927.10.15200	hypothetical protein, conserved	LmjF.19.0460	hypothetical protein, conserved	Bsal_65250	Hypothetical protein, putative
					Tb927.10.15210	nuclear cap binding complex subunit CBP30 (CBP30)	LmjF.19.0470	nuclear cap binding complex subunit CBP30, putative (CBP30)	Bsal_65255	Hypothetical protein, putative
					Tb927.10.15220	hypothetical protein, conserved	LmjF.19.0490	hypothetical protein, conserved	Bsal_65270	transmembrane protein, putative
					Tb927.10.15230	hypothetical protein, conserved	LmjF.19.0500	hypothetical protein, conserved	Bsal_65280	Hypothetical protein, putative
					Tb927.10.15240	hypothetical protein, conserved	LmjF.19.0510	hypothetical protein, conserved	Bsal_65285	Hypothetical protein, putative
					Tb927.10.15250	paraflagellar rod component, putative (PFC15)	LmjF.19.0520	hypothetical protein, conserved	Bsal_65295	IQ calmodulin-binding protein, putative
					Tb927.10.15270	metallo- peptidase, Clan MG, Family M24	LmjF.19.0550	metallo- peptidase, Clan MG, Family M24,metallo-peptidase, Clan MG, Family M24	Bsal_65305	methionine aminopeptidase, putative
					Tb927.10.15280	hypothetical protein, conserved	-	-	Bsal_65310	Hypothetical protein, putative
					Tb927.10.15300	protein kinase, putative	LmjF.19.0590	protein kinase, putative	Bsal_65350	protein kinase, putative
					Tb927.10.15320	hypothetical protein, conserved	LmjF.19.0610	hypothetical protein, conserved	Bsal_65380	membrane-associated protein, putative
					Tb927.10.15350	histone H3 variant,H3V (h3vaR)	LmjF.19.0630	histone H3 variant, putative,H3V	Bsal_65390	histone H3, putative
					Tb927.10.15360	hypothetical protein, conserved	LmjF.19.0650	hypothetical protein, conserved	Bsal_65410	Hypothetical protein, putative
					Tb927.10.15370	DNA-directed RNA polymerases I and III subunit RPAC1, putative (RPC40)	LmjF.19.0660	DNA-directed RNA polymerases I and III subunit RPAC1, putative,DNA-directed RNA polymerase, alpha subunit, putative (RPC40)	Bsal_65425	DNA-directed RNA polymerase alpha subunit, putative
					Tb927.10.15380	U3 snoRNA-associated protein UTP11, putative	LmjF.19.0670	U3 snoRNA-associated protein UTP11, putative	Bsal_65430	U3 snoRNA-associated protein UTP11, putative
					Tb927.10.15390	kinesin, putative	LmjF.19.0680	kinesin, putative	Bsal_65435	kinesin, putative
					Tb927.10.15410	glycosomal malate dehydrogenase (gMDH)	LmjF.19.0710	glycosomal malate dehydrogenase (gMDH)	Bsal_65465	glycosomal malate dehydrogenase, putative
					Tb927.10.15420	hypothetical protein, conserved	LmjF.19.0730	hypothetical protein, conserved	Bsal_65470	methyltransferase family 23, putative
					Tb927.10.15430	hypothetical protein, conserved	-	-	Bsal_65475	Hypothetical protein, putative
					Tb927.10.15440	hypothetical protein, conserved	LmjF.19.0720	hypothetical protein, conserved	Bsal_65495	Hypothetical protein, putative
121	10	3823000	3908000	85000	Tb927.10.15580	dynein light chain, putative	LmjF.19.0960	dynein light chain, putative	Bsal_28425	dynein light chain, putative
					Tb927.10.15640	hypothetical protein, conserved	LmjF.19.1010	hypothetical protein, conserved	Bsal_28435	WD40 repeat-containing protein, putative
					Tb927.10.15670	hypothetical protein, conserved	LmjF.19.1070	hypothetical protein, conserved	Bsal_28445	diacylglycerol kinase, putative
					Tb927.10.15710	mitochondrial carrier protein (MCP7)	LmjF.19.1110	mitochondrial carrier protein, putative	Bsal_28495	mitochondrial carrier protein, putative
					Tb927.10.15720	proteasome regulatory non-ATP-ase subunit 9,19S proteasome regulatory subunit 9 (RPN9)	LmjF.19.1120	proteasome regulatory non-ATP-ase subunit 9, putative,19S proteasome regulatory subunit 9, putative (RPN9)	Bsal_28500	proteasome regulatory non-ATPase, putative
					Tb927.10.15730	hypothetical protein, conserved	LmjF.19.1130	hypothetical protein, conserved	Bsal_28530	ankyrin repeat protein, putative
					Tb927.10.15750	hypothetical protein, conserved	LmjF.19.1150	hypothetical protein, conserved	Bsal_28545	Hypothetical protein, putative
					Tb927.10.15760	hypothetical protein, conserved	LmjF.19.1160	hypothetical protein, conserved	Bsal_28555	Hypothetical protein, putative
					Tb927.10.15790	hypothetical protein, conserved	LmjF.19.1190	hypothetical protein, conserved	Bsal_28570	Hypothetical protein, putative
					Tb927.10.15800	actin related protein 2, putative	LmjF.19.1200	actin-related protein 2, putative	Bsal_28580	actin-related protein 2, putative
					Tb927.10.15810	hypothetical protein, conserved	LmjF.19.1210	hypothetical protein, conserved	Bsal_28585	Hypothetical protein, putative
					Tb927.10.15820	hypothetical protein, conserved	LmjF.19.1220	hypothetical protein, conserved	Bsal_28590	Hypothetical protein, putative
122	10	3947000	3955000	8000	Tb927.10.16020	hypothetical protein, conserved	LmjF.19.1430	hypothetical protein, conserved	Bsal_71140	Hypothetical protein, putative
					Tb927.10.16030	mitogen activated protein kinase 4, putative,map kinase (MAPK2)	LmjF.19.1440	mitogen activated protein kinase 4, putative,map kinase (MPK4)	Bsal_71145	protein kinase, putative
					Tb927.10.16040	oxidoreductase-protein, putative	LmjF.19.1450	oxidoreductase-like protein	Bsal_64485	oxidoreductase, putative
					Tb927.10.16050	hypothetical protein, conserved	-	-	Bsal_71160	transmembrane protein, putative
					Tb927.10.16060	hypothetical protein, conserved	LmjF.19.1460	hypothetical protein, conserved	Bsal_71175	Hypothetical protein, putative
					Tb927.10.16070	eukaryotic translation initiation factor 4e, putative	LmjF.19.1500	eukaryotic translation initiation factor 4e, putative	Bsal_71185	eukaryotic translation initiation factor 4E , putative
123	11	56500	91900	35400	Tb927.11.250	ubiquitin carboxyl-terminal hydrolase, putative,cysteine peptidase, Clan CA, family C12, putative	LmjF.25.0190	ubiquitin carboxyl-terminal hydrolase, putative,cysteine peptidase, Clan CA, family C12, putative	Bsal_22595	ubiquitin carboxyl-terminal hydrolase, putative
					Tb927.11.280	hypothetical protein, conserved	LmjF.25.0220	hypothetical protein, conserved	Bsal_22580	Hypothetical protein, putative
					Tb927.11.290	phosphatase and tensin homologue, putative	LmjF.25.0230	hypothetical protein, conserved	Bsal_22575	protein tyrosine kinase, putative
					Tb927.11.310	hypothetical protein, conserved	LmjF.25.0250	hypothetical protein, conserved	Bsal_22560	membrane-associated protein, putative
					Tb927.11.320	dynein light chain 1, putative	LmjF.25.0260	Dynein light chain 1, cytoplasmic, putative	Bsal_22550	dynein light chain, putative
					Tb927.11.330	Nucleoporin,Myosin-like protein (TbMlp-1)	LmjF.25.0270	hypothetical protein, conserved	Bsal_22540	Hypothetical protein, putative
					Tb927.11.340	hypothetical protein, conserved	LmjF.25.0280	hypothetical protein, conserved	Bsal_22535	Hypothetical protein, putative
					Tb927.11.350	RNA-binding protein, putative	LmjF.25.0290	RNA-binding protein, putative	Bsal_22525	RNA-binding protein, putative
					Tb927.11.380	B9 domain-containing protein 2,MKS1-related protein 2, putative (b9d2)	LmjF.25.0320	B9 domain-containing protein 2,MKS1-related protein 2, putative (b9d2)	Bsal_22515	Hypothetical protein, putative
					Tb927.11.390	hypothetical protein, conserved	LmjF.25.0330	hypothetical protein, conserved	Bsal_22505	Hypothetical protein, putative
124	11	135000	190000	55000	Tb927.11.540	ABC transporter, putative (ABCB10)	LmjF.25.0530	ATP-binding cassette protein subfamily B, member 1, putative (ABCB1)	Bsal_59625	ABC transporter, putative
					Tb927.11.550	hypothetical protein SCD6.10	LmjF.25.0540	hypothetical protein SCD6.10	Bsal_59600	Hypothetical protein, putative
					Tb927.11.560	hypothetical protein, conserved	LmjF.25.0550	hypothetical protein, conserved	Bsal_59595	Hypothetical protein, putative
					Tb927.11.570	hypothetical protein, conserved	LmjF.25.0560	hypothetical protein, conserved	Bsal_59580	DNA-J protein, putative
					Tb927.11.580	lipid-like atypical dual specificity phosphatase, putative	LmjF.25.0570	hypothetical protein, conserved	Bsal_59575	phosphatase, putative
					Tb927.11.590	hypothetical protein, conserved	LmjF.25.0580	hypothetical protein, conserved	Bsal_59570	Hypothetical protein, putative
					Tb927.11.600	hypothetical protein, conserved	LmjF.25.0590	hypothetical protein, conserved	Bsal_59565	Hypothetical protein, putative
					Tb927.11.610	hypothetical protein, conserved	LmjF.25.0600	hypothetical protein, conserved	Bsal_59550	Hypothetical protein, putative
					Tb927.11.740	eukaryotic translation initiation factor 5A, putative (eIF-5A)	LmjF.25.0720	eukaryotic initiation factor 5a, putative (EIF5A1)	Bsal_72140	eukaryotic translation initiation factor 5A, putative
					Tb927.11.750	DNA repair protein, putative	LmjF.25.0740	DNA repair protein, putative	Bsal_72145	DNA repair protein, putative
					Tb927.11.760	protein phosphatase 2C, putative	LmjF.25.0750	protein phosphatase, putative (PP2C)	Bsal_72150	protein phosphatase 2C, putative
125	11	241000	296707	55707	Tb927.11.1010	chaperone protein DNAj, putative	LmjF.27.0410	heat shock protein DNAJ, putative	Bsal_46455	DNA-J chaperone, putative
					Tb927.11.1020	ribokinase, putative	LmjF.27.0420	ribokinase, putative	Bsal_46460	ribokinase, putative
					Tb927.11.1050	RNA processing factor 1, putative,ribosome biogenesis protein	LmjF.27.0450	RNA processing factor 1, putative,ribosome biogenesis protein	Bsal_46530	RNA processing factor, putative
					Tb927.11.1060	hypothetical protein, conserved	LmjF.27.0460	hypothetical protein, conserved	Bsal_46535	Hypothetical protein, putative
					Tb927.11.1070	glycosomal transporter (GAT3), putative (gat3)	LmjF.27.0470	glycosomal transporter (GAT3), putative (gat3)	Bsal_46545	ABC transporter, putative
					Tb927.11.1090	calpain-like protein, putative,cytoskeleton assocociated protein, putative	LmjF.27.0510	calpain-like cysteine peptidase, putative,cysteine peptidase, Clan CA, family C2, putative	Bsal_46550	calpain-like cysteine peptidase, putative
					Tb927.11.940	KREPB5,RNA-editing complex protein (KREPB5)	LmjF.27.0340	MP44, putative	Bsal_46395	RNA editing complex protein MP44, putative
					Tb927.11.950	RNA-binding protein, putative (DRBD14)	LmjF.27.0350	hypothetical protein, conserved	Bsal_46400	RNA-binding protein, putative
					Tb927.11.960	ATPase, putative,cell division control protein 48 homolog, putative	LmjF.27.0360	ATPase, putative	Bsal_46405	ATPase, putative
					Tb927.11.970	hypothetical protein, conserved	LmjF.27.0370	hypothetical protein, conserved	Bsal_46410	Hypothetical protein, putative
					Tb927.11.980	Nucleoporin,serine peptidase, Clan SP, family S59, putative (TbNup158)	LmjF.27.0380	nucleoporin, putative,serine peptidase, Clan SP, family S59, putative	Bsal_46415	nucleoporin-like protein, putative
					Tb927.11.990	hypothetical protein, conserved	LmjF.27.0390	hypothetical protein, conserved	Bsal_46440	autophagy protein-like, putative
126	11	335000	409000	74000	Tb927.11.1150	radial spoke protein RSP3, putative	LmjF.27.0520	radial spoke protein 3, putative	Bsal_46555	radial spoke protein 3, putative
					Tb927.11.1160	hypothetical protein, conserved	LmjF.27.0910	hypothetical protein, conserved	Bsal_46560	clathrin-like protein, putative
					Tb927.11.1170	hypothetical protein, conserved	-	-	Bsal_46575	Hypothetical protein, putative
					Tb927.11.1180	protein kinase, putative,cdc2-related kinase, putative (CRK6)	LmjF.27.0560	cdc2-related kinase, putative,protein kinase, putative	Bsal_46580	CDC2-related protein kinase, putative
					Tb927.11.1190	hypothetical protein, conserved	LmjF.27.0570	hypothetical protein, conserved	Bsal_46585	zinc finger protein, putative
					Tb927.11.1200	hypothetical protein, conserved	LmjF.27.0580	hypothetical protein, conserved	Bsal_46590	Hypothetical protein, putative
					Tb927.11.1210	hypothetical protein, conserved	LmjF.27.0590	hypothetical protein, conserved	Bsal_46605	Hypothetical protein, putative
					Tb927.11.1220	hypothetical protein, conserved	LmjF.27.0600	hypothetical protein, conserved	Bsal_46610	Hypothetical protein, putative
					Tb927.11.1230	hypothetical protein, conserved	LmjF.27.0610	hypothetical protein, conserved	Bsal_46615	Hypothetical protein, putative
					Tb927.11.1240	hypothetical protein, conserved	LmjF.27.0620	hypothetical protein, conserved	Bsal_46620	membrane-associated protein, putative
					Tb927.11.1250	Mitochondrial SSU ribosomal protein, putative,mitochondrial edited mRNA stability factor 1 subunit, putative,kinteoplast poly(A) polymerase complex 1 subunit	LmjF.27.0630	Mitochondrial SSU ribosomal protein, putative,kinteoplast poly(A) polymerase complex 1 subunit,mitochondrial edited mRNA stability factor 1 subunit, putative	Bsal_46625	Hypothetical protein, putative
					Tb927.11.1260	copper-transporting ATPase-like protein, putative	LmjF.33.2090	copper-transporting ATPase-like protein, putative	Bsal_92225	copper-transporting P-type ATPase, putative
					Tb927.11.1270	hypothetical protein, conserved	LmjF.27.0650	hypothetical protein, conserved	Bsal_46635	Hypothetical protein, putative
					Tb927.11.1280	hypothetical protein, conserved	LmjF.27.0700	hypothetical protein, conserved	Bsal_46650	Hypothetical protein, putative
					Tb927.11.1290	hypothetical protein, conserved	LmjF.27.0710	hypothetical protein, conserved	Bsal_46690	Hypothetical protein, putative
					Tb927.11.1300	hypothetical protein, conserved	LmjF.27.0720	hypothetical protein, conserved	Bsal_46695	Hypothetical protein, putative
					Tb927.11.1310	NADH-cytochrome b5 reductase, putative (B5R)	LmjF.27.0730	reductase, putative	Bsal_46705	cytochrome b5 reductase, putative
					Tb927.11.1320	NADH-ubiquinone oxidoreductase 20 kDa subunit, mitochondrial precursor,NDUFS7 subunit (NDHK)	LmjF.27.0740	NADH-ubiquinone oxidoreductase 20 kDa subunit, mitochondrial precursor	Bsal_46710	NADH-ubiquinone oxidoreductase 20 kda precursor, putative
					Tb927.11.1330	hypothetical protein, conserved	LmjF.27.0745	hypothetical protein, conserved (pseudogene)	Bsal_46725	Hypothetical protein, putative
					Tb927.11.1340	hypothetical protein, conserved	LmjF.27.0770	hypothetical protein, conserved	Bsal_46735	protein kinase, putative
					Tb927.11.1350	calcium uniporter protein, mitochondrial (MCU)	LmjF.27.0780	calcium uniporter protein, mitochondrial, putative	Bsal_46740	membrane-associated protein, putative
					Tb927.11.1380	hypothetical protein, conserved	LmjF.27.0820	hypothetical protein, conserved	Bsal_45515	Hypothetical protein, putative
127	11	498000	525000	27000	Tb927.11.1610	hypothetical protein, conserved	LmjF.27.1010	hypothetical protein, conserved	Bsal_16840	Hypothetical protein, putative
					Tb927.11.1620	hypothetical protein, conserved	LmjF.27.1020	hypothetical protein, conserved	Bsal_16835	transmembrane protein, putative
					Tb927.11.1630	hypothetical protein, conserved	LmjF.27.1030	hypothetical protein, conserved	Bsal_16830	Hypothetical protein, putative
					Tb927.11.1650	hypothetical protein, conserved	LmjF.27.1045	hypothetical protein, conserved	Bsal_16810	membrane-associated protein, putative
					Tb927.11.1660	vesicular transport protein (CDC48 homologue), putative	LmjF.27.1050	vesicular transport protein (CDC48 homologue), putative	Bsal_16800	vesicular-fusion ATPase-like protein, putative
					Tb927.11.1670	cysteine desulfurase	LmjF.27.1060	cysteine desulfurase, putative	Bsal_16795	cysteine desulfurase, putative
					Tb927.11.1690	hypothetical protein, conserved	LmjF.27.1090	hypothetical protein, conserved	Bsal_16755	membrane-associated protein, putative
					Tb927.11.1710	mitochondrial RNA binding protein 1,gBP21, MRP1 (GBP21)	LmjF.27.1110	gBP21, MRP1,mitochondrial RNA binding protein 1	Bsal_16735	mitochondrial RNA binding protein 1, putative
					Tb927.11.1720	hypothetical protein, conserved	LmjF.27.1120	hypothetical protein, conserved	Bsal_16730	Hypothetical protein, putative
128	11	596000	651000	55000	Tb927.11.2090	choline kinase (EK1)	LmjF.27.1420	choline kinase	Bsal_34705	choline ethanolamine kinase, putative
					Tb927.11.2100	hypothetical protein, conserved	LmjF.27.1430	hypothetical protein, conserved	Bsal_34710	Hypothetical protein, putative
					Tb927.11.2110	hypothetical protein, conserved	LmjF.27.1440	hypothetical protein, conserved	Bsal_34715	Hypothetical protein, putative
					Tb927.11.2120	hypothetical protein, conserved	LmjF.27.1450	hypothetical protein, conserved	Bsal_34720	Hypothetical protein, putative
					Tb927.11.2130	proteasome regulatory non-ATP-ase subunit 3 (RPN3)	LmjF.27.1460	proteasome regulatory non-ATP-ase subunit 3, putative	Bsal_34730	proteasome regulatory non-ATPase subunit 3, putative
					Tb927.11.2140	hypothetical protein, conserved	LmjF.27.1480	hypothetical protein, conserved	Bsal_34735	Hypothetical protein, putative
					Tb927.11.2150	hypothetical protein, conserved	LmjF.27.1490	hypothetical protein, conserved	Bsal_34745	Hypothetical protein, putative
					Tb927.11.2160	hypothetical protein, conserved	LmjF.27.1500	hypothetical protein, conserved	Bsal_34750	transmembrane protein, putative
					Tb927.11.2170	hypothetical protein, conserved	LmjF.27.1510	hypothetical protein, conserved	Bsal_34755	3-oxo-5-alpha-steroid 4-dehydrogenase , putative
					Tb927.11.2180	hypothetical protein, conserved	LmjF.27.1520	hypothetical protein, conserved	Bsal_34765	Hypothetical protein, putative
					Tb927.11.2200	DNA-directed RNA polymerase II, putative,RNA polymerase subunit, putative (RPB11)	LmjF.27.1550	DNA-directed RNA polymerase II-like protein	Bsal_34780	DNA-directed RNA polymerase II, putative
					Tb927.11.2210	diacylglycerol acyltransferase, putative	LmjF.27.1560	diacylglycerol acyltransferase, putative	Bsal_34785	diacylglycerol acyltransferase, putative
					Tb927.11.2220	hypothetical protein, conserved	LmjF.27.1570	hypothetical protein, conserved	Bsal_34795	transmembrane protein, putative
					Tb927.11.2240	hypothetical protein, conserved	-	-	Bsal_34800	Hypothetical protein, putative
					Tb927.11.2270	dynein intermediate chain IC140 (IDA7), putative	LmjF.27.1630	hypothetical protein, conserved	Bsal_34815	Hypothetical protein, putative
					Tb927.11.2280	hypothetical protein, conserved	LmjF.27.1640	hypothetical protein, conserved	Bsal_34820	Hypothetical protein, putative
129	11	730000	750000	20000	Tb927.11.2490	Unc104-like kinesin, putative	LmjF.33.2560	Unc104-like kinesin, putative	Bsal_70465	Unc104-like kinesin, putative
					Tb927.11.2500	carboxypeptidase, putative,metallo-peptidase, Clan MA(E) Family M32	LmjF.33.2540	carboxypeptidase, putative,metallo-peptidase, Clan MA(E), Family M32	Bsal_70460	carboxypeptidase, putative
					Tb927.11.2510	hypothetical protein, conserved	LmjF.33.2530	hypothetical protein, conserved	Bsal_70455	Hypothetical protein, putative
					Tb927.11.2520	UDP-N-acetylglucosamine pyrophosphorylase, putative	LmjF.33.2520	UDP-N-acetylglucosamine pyrophosphorylase, putative	Bsal_70450	UDP-N-acetylglucosamine pyrophosphorylase, putative
					Tb927.11.2530	mitochondrial RNA binding complex 1 subunit,kinteoplast poly(A) polymerase complex 1 subunit,mitochondrial edited mRNA stability factor 1 subunit	LmjF.33.2510	mitochondrial RNA binding complex 1 subunit, putative,mitochondrial edited mRNA stability factor 1 subunit, putative,kinteoplast poly(A) polymerase complex 1 subunit, putative	Bsal_70445	Hypothetical protein, putative
					Tb927.11.2540	hypothetical protein, conserved	LmjF.33.2500	hypothetical protein, conserved	Bsal_70440	Hypothetical protein, putative
130	11	829000	897000	68000	Tb927.11.2830	hypothetical protein, conserved	LmjF.33.2170	hypothetical protein, conserved	Bsal_92280	Hypothetical protein, putative
					Tb927.11.2840	hypothetical protein, conserved	LmjF.33.2160	hypothetical protein, conserved	Bsal_92275	acid phosphatase, putative
					Tb927.11.2860	hypothetical protein, conserved	LmjF.33.2150	hypothetical protein, conserved	Bsal_92265	dynein heavy chain, putative
					Tb927.11.2880	kinesin, putative (KIN-A)	LmjF.33.2140	kinesin, putative	Bsal_92255	kinesin, putative
					Tb927.11.2890	hypothetical protein, conserved	LmjF.33.2130	hypothetical protein, conserved	Bsal_92250	Hypothetical protein, putative
					Tb927.11.2900	hypothetical protein, conserved	LmjF.33.2120	hypothetical protein, conserved	Bsal_92245	Hypothetical protein, putative
					Tb927.11.2910	phosphoglycerate mutase, putative (iPGAM)	LmjF.33.2110	phosphoglycerate mutase, putative (iPGAM)	Bsal_92240	glycerolphosphate mutase, putative
					Tb927.11.2920	glycerolphosphate mutase, putative	LmjF.33.2100	glycerolphosphate mutase, putative	Bsal_92235	glycerolphosphate mutase, putative
					Tb927.11.2930	hypothetical protein, conserved	LmjF.33.2060	hypothetical protein, conserved	Bsal_92200	membrane-associated protein, putative
					Tb927.11.2940	hypothetical protein, conserved	LmjF.33.2050	hypothetical protein, conserved	Bsal_92195	Hypothetical protein, putative
					Tb927.11.2950	Nucleoporin (TbNup89)	LmjF.33.2040	hypothetical protein, conserved	Bsal_92185	Hypothetical protein, putative
					Tb927.11.2970	hypothetical protein, conserved	LmjF.33.2030	hypothetical protein, conserved	Bsal_55005	Hypothetical protein, putative
					Tb927.11.2990	KREPB4,RNA-editing complex protein (KREPB4)	LmjF.33.1970	RNA editing complex protein MP46	Bsal_54985	RNA editing complex protein MP46, putative
					Tb927.11.3010	hypothetical protein, conserved	LmjF.33.1950	hypothetical protein, conserved	Bsal_54975	Hypothetical protein, putative
					Tb927.11.3020	hypothetical protein, conserved	LmjF.33.1940	hypothetical protein, conserved	Bsal_54970	transmembrane protein, putative
					Tb927.11.3030	phosphoribosylpyrophosphate synthetase, putative (PRS)	LmjF.33.1930	phosphoribosylpyrophosphate synthetase, putative,phosphoribosyl transferase, putative	Bsal_54965	phosphoribosyl transferase, putative
					Tb927.11.3060	hypothetical protein, conserved	LmjF.33.1920	hypothetical protein, conserved	Bsal_54950	transmembrane protein, putative
					Tb927.11.3070	Ribosome assembly protein rrb1, putative	LmjF.33.1910	Ribosome assembly protein rrb1, putative	Bsal_54945	Hypothetical protein, putative
					Tb927.11.3120	nucleolar GTP-binding protein 1 (NOG1)	LmjF.33.1870	nucleolar GTP-binding protein, putative	Bsal_54910	nucleolar GTP-binding protein, putative
					Tb927.11.3130	glycosomal transporter (GAT2) (GAT2)	LmjF.33.1860	glycosomal transporter (GAT2), putative (ABCD3)	Bsal_54900	ABC transporter, putative
					Tb927.11.3140	protein kinase, putative,dual-specificity protein kinase, putative	LmjF.33.1830	dual-specificity protein kinase, putative,protein kinase, putative	Bsal_54890	protein kinase, putative
131	11	991000	1007000	16000	Tb927.11.3380	Ran-binding protein 1, putative	LmjF.13.1480	Ran-binding protein 1, putative	Bsal_57620	Ran-binding protein, putative
					Tb927.11.3390	hypothetical protein, conserved	LmjF.13.1470	hypothetical protein, conserved	Bsal_57630	Hypothetical protein, putative
132	11	1057000	1117000	60000	Tb927.11.3570	aminopeptidase, putative,metallo-peptidase, Clan MA(E) Family M1	LmjF.26.0300	aminopeptidase-like protein,metallo-peptidase, Clan MA(E), Family M1	Bsal_11220	aminopeptidase, putative
					Tb927.11.3590	40S ribosomal protein S4, putative	LmjF.13.1220	40S ribosomal protein S4, putative	Bsal_11225	40S ribosomal protein S4, putative
					Tb927.11.3610	nucleobase/nucleoside transporter 8.1 (NT8.1)	-	-	Bsal_11230	nucleobase transporter, putative
					Tb927.11.3660	Dynein light chain Tctex-type, putative	LmjF.13.1180	Dynein light chain Tctex-type, putative	Bsal_11235	dynein outer arm, putative
					Tb927.11.3670	hypothetical protein, conserved	LmjF.13.1170	hypothetical protein, conserved	Bsal_11240	Hypothetical protein, putative
					Tb927.11.3680	calmodulin, putative	LmjF.13.1160	calmodulin, putative	Bsal_11245	Ca2+-binding protein, putative
					Tb927.11.3690	hypothetical protein, conserved	LmjF.13.1140	hypothetical protein, conserved	Bsal_11250	Hypothetical protein, putative
					Tb927.11.3700	hypothetical protein, conserved	LmjF.13.1130	hypothetical protein, conserved	Bsal_11260	transmembrane protein, putative
					Tb927.11.3710	hypothetical protein, conserved	LmjF.13.1110	hypothetical protein, conserved	Bsal_11270	Hypothetical protein, putative
					Tb927.11.3730	leucyl-tRNA synthetase, putative (LeuRS)	LmjF.13.1100	leucyl-tRNA synthetase, putative	Bsal_11295	leucyl-tRNA synthetase, putative
					Tb927.11.3780	subtilisin-like serine peptidase,serine peptidase, clan SB, family S8-like protein	LmjF.13.1040	subtilisin-like serine peptidase,serine peptidase, clan SB, family S8-like protein	Bsal_34065	subtilisin-like serine protease, putative
133	11	1125000	1157000	32000	Tb927.11.3850	AMP deaminase, putative	LmjF.13.0980	AMP deaminase, putative	Bsal_34135	AMP deaminase, putative
					Tb927.11.3870	katanin, putative	LmjF.13.0960	katanin-like protein,serine peptidase, Clan SJ, family S16, putative	Bsal_58095	katanin, putative
					Tb927.11.3880	actin, putative (TRYPARP)	LmjF.13.0950	actin-like protein, putative	Bsal_58100	actin, putative
					Tb927.11.3890	N(2), N(2)-dimethylguanosine tRNA methyltransferase, putative	LmjF.13.0940	N(2), N(2)-dimethylguanosine tRNA methyltransferase, putative	Bsal_58105	N(2), N(2)-dimethylguanosine tRNA methyltransferase, putative
					Tb927.11.3900	glycosyltransferase family-like protein, putative	LmjF.13.0930	glycosyltransferase family-like protein	Bsal_58110	glycosyltransferase family-like protein, putative
					Tb927.11.3910	hypothetical protein, conserved	LmjF.13.0920	hypothetical protein, conserved	Bsal_58115	Hypothetical protein, putative
					Tb927.11.3930	hypothetical protein, conserved	LmjF.13.0900	hypothetical protein, conserved	Bsal_58125	Hypothetical protein, putative
					Tb927.11.3940	hypothetical protein, conserved	LmjF.13.1150	hypothetical protein, conserved	Bsal_58130	membrane-associated protein, putative
					Tb927.11.3950	hypothetical protein, conserved	LmjF.13.0890	hypothetical protein, conserved	Bsal_58135	Hypothetical protein, putative
134	11	1222000	1274000	52000	Tb927.11.4180	hypothetical protein, conserved	LmjF.13.0690	hypothetical protein, conserved	Bsal_20145	Hypothetical protein, putative
					Tb927.11.4190	hypothetical protein, conserved	LmjF.13.0680	hypothetical protein, conserved	Bsal_20135	peptidase, putative
					Tb927.11.4200	lectin, putative,mannose-specific lectin, putative	LmjF.13.0670	lectin, putative	Bsal_20130	lectin, putative
					Tb927.11.4210	hypothetical protein, conserved	LmjF.13.0660	hypothetical protein, conserved	Bsal_20125	Hypothetical protein, putative
					Tb927.11.4220	palmitoyl acyltransferase 6, putative	-	-	Bsal_20085	zinc finger protein, putative
					Tb927.11.4230	hypothetical protein, conserved	LmjF.13.0640	hypothetical protein, conserved	Bsal_20080	Hypothetical protein, putative
					Tb927.11.4240	hypothetical protein, conserved	LmjF.13.0630	hypothetical protein, conserved	Bsal_20070	Hypothetical protein, putative
					Tb927.11.4250	hypothetical protein, conserved	LmjF.13.0620	hypothetical protein, conserved	Bsal_20065	Hypothetical protein, putative
					Tb927.11.4260	hypothetical protein, conserved	LmjF.13.0600	hypothetical protein, conserved	Bsal_20060	Hypothetical protein, putative
					Tb927.11.4270	hypothetical protein, conserved	LmjF.13.0590	hypothetical protein, conserved	Bsal_20050	transmembrane protein, putative
					Tb927.11.4280	hypothetical protein, conserved	LmjF.13.0580	hypothetical protein, conserved	Bsal_20025	Hypothetical protein, putative
					Tb927.11.4300	60S ribosomal protein L18, putative (RPL18)	LmjF.36.4510	60S ribosomal protein L18, putative (RPL18)	Bsal_47240	60S ribosomal protein L18, putative
					Tb927.11.4340	hypothetical protein, conserved	LmjF.13.0530	hypothetical protein, conserved	Bsal_20015	Hypothetical protein, putative
					Tb927.11.4350	hypothetical protein, conserved	LmjF.24.1650	hypothetical protein, conserved	Bsal_20005	Hypothetical protein, putative
					Tb927.11.4360	hypothetical protein, conserved	LmjF.13.0520	hypothetical protein, conserved	Bsal_20000	Hypothetical protein, putative
					Tb927.11.4380	ATP-dependent RNA helicase, putative	LmjF.13.0500	ATP-dependent RNA helicase, putative	Bsal_19995	DEAD/DEAH box RNA helicase, putative
135	11	1386000	1444000	58000	Tb927.11.4810	hypothetical protein, conserved	LmjF.24.0030	hypothetical protein, conserved	Bsal_75165	Hypothetical protein, putative
					Tb927.11.4820	60S ribosomal protein L17, putative	LmjF.24.0040	60S ribosomal protein L17, putative	Bsal_75175	60S ribosomal protein L17, putative
					Tb927.11.4850	hypothetical protein, conserved	LmjF.24.0070	hypothetical protein, conserved	Bsal_75195	transmembrane protein, putative
					Tb927.11.4870	hypothetical protein, conserved	LmjF.24.0090	hypothetical protein, conserved	Bsal_75210	transmembrane protein, putative
					Tb927.11.4880	hypothetical protein, conserved	LmjF.24.0100	hypothetical protein, conserved	Bsal_75215	Hypothetical protein, putative
					Tb927.11.4890	hypothetical protein, conserved	LmjF.24.0110	hypothetical protein, conserved	Bsal_75220	poly (A) polymerase regulatory subunit, putative
					Tb927.11.4990	kinetoplastid-specific phospho-protein phosphatase, putative	LmjF.24.0270	protein phosphotase, putative	Bsal_53170	protein phosphatase, putative
					Tb927.11.5000	dynein intermediate chain IC78, putative	LmjF.24.0280	dynein intermediate-chain-like protein	Bsal_53195	dynein intermediate chain, putative
					Tb927.11.5010	TFIIF-stimulated CTD phosphatase, putative	LmjF.24.0290	hypothetical protein, conserved	Bsal_53200	Hypothetical protein, putative
					Tb927.11.5020	hypothetical protein, conserved	LmjF.24.0300	hypothetical protein, conserved	Bsal_53205	Hypothetical protein, putative
					Tb927.11.5040	leucine-rich repeat protein (LRRP), putative	-	-	Bsal_53210	cyclin domain protein, putative
					Tb927.11.5050	fumarate hydratase, class I (FHm)	LmjF.24.0320	fumarate hydratase, putative	Bsal_53240	fumerate hydratase, putative
136	11	1500000	1670000	170000	Tb927.11.5260	SNF2 DNA repair protein, putative,SNF2 family protein	LmjF.24.0610	DNA helicase, putative	Bsal_22645	DNA helicase, putative
					Tb927.11.5270	ubiquitin carboxyl-terminal hydrolase, putative,cysteine peptidase, Clan CA, family C19, putative	LmjF.24.0620	ubiquitin hydrolase, putative,cysteine peptidase, Clan CA, family C19, putative	Bsal_22660	ubiquitin carboxyl-terminal hydrolase, putative
					Tb927.11.5280	ATPase subunit 9, putative	LmjF.24.0630	ATPase subunit 9, putative	Bsal_22665	ATPase subunit 9, putative
					Tb927.11.5290	mitochondrial carrier protein (MCP9)	-	-	Bsal_75225	mitochondrial carrier protein, putative
					Tb927.11.5440	malic enzyme	LmjF.24.0770	malic enzyme, putative	Bsal_85960	malic enzyme, putative
					Tb927.11.5450	malic enzyme	LmjF.24.0770	malic enzyme, putative	Bsal_85845	malic enzyme, putative
					Tb927.11.5480	phosphotransferase, putative	LmjF.24.0810	phosphotransferase, putative	Bsal_85885	RNA 2'-phosphotransferase (Tpt1/KptA), putative
					Tb927.11.5490	Polyphosphoinositide phosphatase, putative	LmjF.24.0820	inositol polyphosphate phosphatase, putative	Bsal_85905	synaptojanin, putative
					Tb927.11.5650	replication factor C, subunit 1, putative,replication factor C large subunit, putative	LmjF.24.0990	replication factor C, subunit 1, putative	Bsal_31995	replication factor subunit 1, putative
					Tb927.11.5670	hypothetical protein, conserved	LmjF.24.1010	hypothetical protein, conserved	Bsal_32030	Hypothetical protein, putative
					Tb927.11.5680	dynein light chain, putative	LmjF.24.1030	dynein light chain, putative	Bsal_32040	dynein light chain, putative
					Tb927.11.5870	hypothetical protein, conserved	LmjF.24.1230	hypothetical protein, conserved	Bsal_15990	Hypothetical protein, putative
					Tb927.11.5880	hypothetical protein, conserved	LmjF.24.1240	hypothetical protein, conserved	Bsal_16000	membrane-associated protein, putative
137	11	1697000	1794000	97000	Tb927.11.5990	hypothetical protein, conserved	LmjF.11.1370	hypothetical protein, conserved	Bsal_47955	tRNA pseudouridine synthase D, putative
					Tb927.11.6000	hypothetical protein, conserved	LmjF.11.1360	hypothetical protein, conserved	Bsal_47915	ribosomal protein L4-like, putative
					Tb927.11.6040	hypothetical protein, conserved	LmjF.11.1340	hypothetical protein, conserved	Bsal_48910	nodulin-like protein, putative
					Tb927.11.6070	hypothetical protein, conserved	LmjF.11.1310	hypothetical protein, conserved	Bsal_48895	Hypothetical protein, putative
					Tb927.11.6080	hypothetical protein, conserved	LmjF.11.1300	hypothetical protein, conserved	Bsal_48875	Hypothetical protein, putative
					Tb927.11.6120	ABC transporter, putative	LmjF.11.1270	ATP-binding cassette protein subfamily A, member 5, putative (ABCA5)	Bsal_48855	ABC transporter, putative
					Tb927.11.6130	SKP1-like protein	LmjF.11.1210	SKP1-like protein,Cyclin A/CDK2- associated protein,Skp1 family protein, putative	Bsal_48835	S-phase kinase-associated protein, putative
					Tb927.11.6170	protein transport protein SEC31, putative,cytosolic coat protein, putative	LmjF.11.1160	protein transport protein SEC31, putative	Bsal_57590	protein transport protein SEC31, putative
					Tb927.11.6200	60S ribosomal protein L28, putative	LmjF.11.1130	60S ribosomal protein L28, putative	Bsal_57580	60S ribosomal protein L28, putative
					Tb927.11.6210	sterol 14-alpha-demethylase,cytochrome P450 51A1,lanosterol 14-alpha-demethylase (CYP51)	LmjF.11.1100	sterol 14-alpha-demethylase, putative (CYP51)	Bsal_57575	lanosterol 14-alpha-demethylase, putative
					Tb927.11.6230	pretranslocation protein, alpha subunit, putative,SEC61-like (pretranslocation process) protein, putative	LmjF.11.1050	SEC61-like (pretranslocation process) protein, putative,pretranslocation protein, alpha subunit, putative	Bsal_57555	pretranslocation protein alpha subunit, putative
					Tb927.11.6250	hypothetical protein, conserved	LmjF.11.1030	hypothetical protein, conserved	Bsal_57550	Hypothetical protein, putative
					Tb927.11.6260	hypothetical protein, conserved	LmjF.11.1020	hypothetical protein, conserved	Bsal_57545	Hypothetical protein, putative
					Tb927.11.6270	inositol-1,4,5-trisphosphate (IP3) 5-phosphatase, putative	LmjF.11.1010	inositol-1,4,5-trisphosphate (IP3) 5-phosphatase, putative	Bsal_57540	inositol-1,4,5-trisphosphate (IP3) 5-phosphatase, putative
					Tb927.11.6280	pyruvate phosphate dikinase (PPDK)	LmjF.11.1000	pyruvate phosphate dikinase, putative	Bsal_57535	pyruvate phosphate dikinase, putative
					Tb927.11.6300	40S ribosomal protein S5, putative	LmjF.11.0960	40S ribosomal protein S5	Bsal_50105	40S ribosomal protein S5, putative
					Tb927.11.6320	MRB1-associated protein,zinc finger ccch and cchc domain-containing protein	LmjF.11.0930	hypothetical protein, conserved	Bsal_50080	Hypothetical protein, putative
					Tb927.11.6340	hypothetical protein, conserved	LmjF.11.0920	hypothetical protein, conserved	Bsal_50075	Hypothetical protein, putative
					Tb927.11.6350	AAA ATPase, putative	LmjF.11.0910	ATPase, putative	Bsal_50070	ATPase, putative
					Tb927.11.6370	leucine-rich repeat protein (LRRP), putative	LmjF.11.0890	hypothetical protein, conserved	Bsal_50065	leucine-rich repeat protein, putative
138	11	1813000	1874000	61000	Tb927.11.6430	hypothetical protein, conserved	LmjF.11.0830	hypothetical protein, conserved	Bsal_39550	Hypothetical protein, putative
					Tb927.11.6450	hypothetical protein, conserved	LmjF.28.0990	hypothetical protein, conserved	Bsal_39535	serine incorporator, putative
					Tb927.11.6460	hypothetical protein, conserved	LmjF.11.0810	hypothetical protein, conserved	Bsal_39525	Hypothetical protein, putative
					Tb927.11.6470	hypothetical protein, conserved	LmjF.11.0800	hypothetical protein, conserved	Bsal_39520	Hypothetical protein, putative
					Tb927.11.6490	hypothetical protein, conserved	LmjF.11.0790	hypothetical protein, conserved	Bsal_39485	Hypothetical protein, putative
					Tb927.11.6530	hypothetical protein, conserved	LmjF.11.0740	hypothetical protein, conserved	Bsal_39465	Hypothetical protein, putative
					Tb927.11.6540	hypothetical protein, conserved	-	-	Bsal_39460	Hypothetical protein, putative
					Tb927.11.6550	PUF nine target 1 (PNT1)	LmjF.11.0720	PUF nine target 1	Bsal_39455	peptidase, putative
					Tb927.11.6560	hypothetical protein, conserved	LmjF.11.0710	hypothetical protein, conserved	Bsal_68960	Hypothetical protein, putative
					Tb927.11.6630	3-methylcrotonoyl-CoA carboxylase beta subunit, putative	LmjF.11.0590	3-methylcrotonoyl-CoA carboxylase beta subunit, putative	Bsal_76355	3-methylcrotonoyl-CoA carboxylase beta subunit, putative
					Tb927.11.6640	cytochrome b5, putative (CYB5)	LmjF.11.0580	cytochrome b5, putative	Bsal_76340	cytochrome-b5, putative
139	11	1908000	1957000	49000	Tb927.11.6760	leucine-rich repeat protein (LRRP), putative	LmjF.11.0440	hypothetical protein, conserved	Bsal_67370	Hypothetical protein, putative
					Tb927.11.6780	chromatin binding protein, putative,regulator of chromatin condensation, putative (RCC1)	LmjF.11.0420	chromatin binding protein, putative	Bsal_67355	chromatin-binding protein, putative
					Tb927.11.6790	predicted WD40 repeat protein	LmjF.11.0410	hypothetical protein, conserved	Bsal_67340	Hypothetical protein, putative
					Tb927.11.6810	tubulin-tyrsoine ligase-like protein, putative (TTL)	LmjF.11.0400	tubulin-tyrsoine ligase-like protein	Bsal_67330	tubulin-tyrosine ligase, putative
					Tb927.11.6820	hypothetical protein, conserved	LmjF.11.0390	hypothetical protein, conserved	Bsal_67325	Hypothetical protein, putative
					Tb927.11.6830	hypothetical protein, conserved	LmjF.11.0380	hypothetical protein, conserved	Bsal_67320	Hypothetical protein, putative
					Tb927.11.6840	hypothetical protein, conserved	LmjF.11.0370	hypothetical protein, conserved	Bsal_67285	transmembrane protein, putative
					Tb927.11.6870	14-3-3 protein	LmjF.11.0350	14-3-3 protein, putative	Bsal_67255	Hypothetical protein, putative
					Tb927.11.6890	DNA repair and recombination helicase protein PIF1 (PIF1)	LmjF.11.0330	PIF1 helicase-like protein, putative,DNA repair and recombination protein, mitochondrial precursor, putative	Bsal_67230	DNA repair and recombination helicase protein PIF1, putative
					Tb927.11.6900	DNA repair and recombination helicase protein PIF2 (PIF2)	LmjF.11.0320	DNA repair and recombination helicase protein PIF2, putative (PIF2)	Bsal_67225	DNA repair and recombination helicase protein PIF1, putative
					Tb927.11.6910	hypothetical protein, conserved	-	-	Bsal_67205	Hypothetical protein, putative
					Tb927.11.6920	hypothetical protein, conserved	LmjF.11.0310	hypothetical protein, conserved	Bsal_67195	Hypothetical protein, putative
140	11	1991000	2014000	23000	Tb927.11.7100	cytoplasmic translation machinery associated protein, putative	LmjF.11.0180	cytoplasmic translation machinery associated protein, putative	Bsal_48295	Hypothetical protein, putative
					Tb927.11.7110	hypothetical protein, conserved	LmjF.11.0170	hypothetical protein, conserved	Bsal_48285	myotubularin-associated protein, putative
					Tb927.11.7120	hypothetical protein, conserved	LmjF.11.0160	hypothetical protein, conserved	Bsal_48275	Hypothetical protein, putative
					Tb927.11.7140	cell cycle sequence binding phosphoprotein (RBP45), putative	LmjF.11.0140	cell cycle sequence binding phosphoprotein (RBP45), putative	Bsal_48265	Hypothetical protein, putative
					Tb927.11.7150	NGG1 interacting factor 3-like	LmjF.11.0130	NGG1 interacting factor 3-like protein	Bsal_48245	NGG1 interacting factor 3-like, putative
					Tb927.11.7160	protein kinase, putative,cdc2-related kinase, putative (CRK8)	LmjF.11.0110	cyclin-dependent protein kinase, putative,protein kinase, putative	Bsal_46895	cyclin-dependent protein kinase, putative
					Tb927.11.7170	seryl-tRNA synthetase	LmjF.11.0100	seryl-tRNA synthetase, putative	Bsal_46890	seryl-tRNA synthetase, putative
					Tb927.11.7180	hypothetical protein, conserved	LmjF.11.0090	hypothetical protein, conserved	Bsal_46885	Hypothetical protein, putative
					Tb927.11.7200	hypothetical protein, conserved	LmjF.11.0070	hypothetical protein, conserved	Bsal_46965	Hypothetical protein, putative
141	11	2193000	2263000	70000	Tb927.11.7740	dynein light chain, putative,dynein Tctex2 family, putative	LmjF.28.0950	hypothetical protein, conserved	Bsal_59360	Hypothetical protein, putative
					Tb927.11.7770	oxidoreductase-like protein	LmjF.28.0940	oxidoreductase-like protein	Bsal_59355	Hypothetical protein, putative
					Tb927.11.7780	hypothetical protein, conserved	LmjF.28.0930	hypothetical protein, conserved	Bsal_59350	Hypothetical protein, putative
					Tb927.11.7790	hypothetical protein, conserved	LmjF.28.0920	hypothetical protein, conserved	Bsal_59345	Hypothetical protein, putative
					Tb927.11.7800	hypothetical protein, conserved	-	-	Bsal_59340	transmembrane protein, putative
					Tb927.11.7820	endonuclease/exonuclease/phosphatase, putative	LmjF.28.0910	endonuclease/exonuclease/phosphatase-like protein	Bsal_59335	endonuclease/exonuclease/phosphatase, putative
					Tb927.11.7860	DNA replication licensing factor MCM2, putative	LmjF.28.0850	DNA replication licensing factor MCM2, putative	Bsal_57990	minichromosomal maintenance complex subunit, putative
					Tb927.11.7870	hypothetical protein, conserved	LmjF.28.0840	hypothetical protein, conserved	Bsal_57985	Hypothetical protein, putative
					Tb927.11.7890	zinc finger CCCH domain containing protein 44 (ZC3H44)	LmjF.28.0830	hypothetical protein, conserved	Bsal_57970	Hypothetical protein, putative
					Tb927.11.7900	mitochondrial RNA binding protein 16 (RBP16)	LmjF.28.0825	RNA binding protein rbp16, putative	Bsal_57965	RNA-binding protein Rpb16, putative
					Tb927.11.8010	DNA repair protein, putative	LmjF.28.0760	DNA repair protein, putative	Bsal_09805	DNA excision repair protein SNF2, putative
					Tb927.11.8030	hypothetical protein, conserved	LmjF.28.0740	hypothetical protein, conserved	Bsal_09810	Hypothetical protein, putative
					Tb927.11.8040	hypothetical protein, conserved	LmjF.28.0730	hypothetical protein, conserved	Bsal_09820	Hypothetical protein, putative
					Tb927.11.8050	hypothetical protein, conserved	LmjF.28.0720	hypothetical protein, conserved	Bsal_09825	Hypothetical protein, putative
142	11	2272000	2326000	54000	Tb927.11.8110	hypothetical protein, conserved	LmjF.28.0660	hypothetical protein, conserved	Bsal_09830	transmembrane protein, putative
					Tb927.11.8120	protein transport protein SEC13, putative	LmjF.28.0650	protein transport protein SEC13, putative	Bsal_09840	WD40 repeat-containing protein, putative
					Tb927.11.8130	hypothetical protein, conserved	LmjF.28.0640	hypothetical protein, conserved	Bsal_09850	ATP synthase subunit H, putative
					Tb927.11.8150	protein kinase, putative	LmjF.28.0620	protein kinase, putative	Bsal_09870	protein kinase, putative
					Tb927.11.8160	dynein heavy chain, putative	LmjF.28.0610	dynein heavy chain, putative	Bsal_09875	dynein heavy chain, putative
					Tb927.11.8180	hypothetical protein, conserved	LmjF.28.0560	hypothetical protein, conserved	Bsal_09905	Hypothetical protein, putative
					Tb927.11.8190	DNA repair protein RAD51 (RAD51)	LmjF.28.0550	DNA repair protein RAD51, putative (RAD51)	Bsal_09920	RAD51 protein, putative
					Tb927.11.8200	ribosomal protein S26, putative	LmjF.30.3200	ribosomal protein S26, putative	Bsal_09925	60S ribosomal protein S26, putative
					Tb927.11.8210	RAD50 DNA repair-like protein	LmjF.28.0530	RAD50 DNA repair-like protein	Bsal_09930	RAD50 DNA repair protein, putative
					Tb927.11.8220	aurora B kinase (AUK1)	LmjF.28.0520	protein kinase, putative (LMAIRK)	Bsal_09935	protein kinase, putative
					Tb927.11.8230	hypothetical protein, conserved	LmjF.28.0510	hypothetical protein, conserved	Bsal_09940	Hypothetical protein, putative
					Tb927.11.8240	hypothetical protein, conserved	LmjF.28.0500	hypothetical protein, conserved	Bsal_09945	Hypothetical protein, putative
					Tb927.11.8260	carbonic anhydrase-like protein	LmjF.28.0480	carbonic anhydrase-like protein	Bsal_09970	carbonic anhydrase, putative
					Tb927.11.8270	hypothetical protein, conserved	LmjF.28.0470	hypothetical protein, conserved	Bsal_09980	Hypothetical protein, putative
					Tb927.11.8790	target SNARE, putative	LmjF.28.1470	Qa-SNARE protein	Bsal_01510	SNARE protein, putative
					Tb927.11.8800	hypothetical protein, conserved	LmjF.28.1550	hypothetical protein, conserved	Bsal_01520	membrane-associated protein, putative
					Tb927.11.8860	hypothetical protein, conserved	LmjF.28.2090	hypothetical protein, conserved	Bsal_06805	Hypothetical protein, putative
143	11	2415000	2531000	116000	Tb927.11.9060	hypothetical protein, conserved	LmjF.28.1900	hypothetical protein, conserved	Bsal_11890	DNA-J protein, putative
					Tb927.11.9080	hypothetical protein, conserved	LmjF.28.1880	hypothetical protein, conserved	Bsal_11895	Hypothetical protein, putative
					Tb927.11.9100	hypothetical protein, conserved	LmjF.28.1860	hypothetical protein, conserved	Bsal_11905	Hypothetical protein, putative
					Tb927.11.9130	replication factor A, 51kDa subunit, putative	LmjF.28.1820	replication factor A, 51kDa subunit, putative (RPA1)	Bsal_11780	replication factor 51kDa, putative
					Tb927.11.9140	mitochondrial RNA binding complex 1 subunit (MRB0880)	LmjF.28.1810	mitochondrial RNA binding complex 1 subunit, putative	Bsal_11785	Hypothetical protein, putative
					Tb927.11.9170	DNA topoisomerase III, putative	LmjF.28.1780	DNA topoisomerase III, putative	Bsal_11800	DNA topoisomerase III, putative
					Tb927.11.9180	ADP-ribosylation factor GTPase activating protein, putative,ADP-ribosylation factor GTPase activating protein, putative (Cnt-b5)	-	-	Bsal_11820	ADP-ribosylation factor GTPase-activating protein, putative
					Tb927.11.9210	hypothetical protein, conserved	LmjF.28.1740	hypothetical protein, conserved	Bsal_11840	Hypothetical protein, putative
					Tb927.11.9220	proteasome regulatory non-ATP-ase subunit 2 (RPN2)	LmjF.28.1730	proteasome regulatory non-ATP-ase subunit 2, putative	Bsal_11845	proteasome regulatory non-ATPase subunit 2, putative
144	11	2594000	2641000	47000	Tb927.11.9510	nucleic acid binding protein, putative	LmjF.36.3190	nucleic acid binding protein, putative	Bsal_24595	zinc finger protein, putative
					Tb927.11.9520	DNA topoisomerase III, putative	LmjF.36.3200	DNA topoisomerase III, putative	Bsal_24590	DNA topoisomerase, putative
					Tb927.11.9530	14-3-3-I protein	LmjF.36.3210	14-3-3 protein-like protein	Bsal_24585	14-3-3 protein, putative
					Tb927.11.9540	hypothetical protein, conserved	LmjF.36.3220	hypothetical protein, conserved	Bsal_24575	Hypothetical protein, putative
					Tb927.11.9560	oxidoreductase, putative	LmjF.36.3230	oxidoreductase, putative	Bsal_24570	glucose-methanol-choline oxidoreductase , putative
					Tb927.11.9570	hypothetical protein, conserved	LmjF.36.3235	hypothetical protein, conserved	Bsal_24565	transmembrane protein, putative
					Tb927.11.9600	hypothetical protein, conserved	LmjF.36.3890	hypothetical protein, conserved	Bsal_24535	Hypothetical protein, putative
					Tb927.11.9610	eukaryotic translation initiation factor 3 subunit 2, putative (eIF-3 beta)	LmjF.36.3880	eukaryotic translation initiation factor 3 subunit 2, putative	Bsal_24530	WD40 repeat-containing protein, putative
					Tb927.11.9630	hypothetical protein, conserved	LmjF.36.3850	hypothetical protein, conserved	Bsal_24510	SNF7 protein, putative
					Tb927.11.9640	glycyl-tRNA synthetase, putative	LmjF.36.3840	glycyl tRNA synthetase, putative	Bsal_24505	glycyl-tRNA synthetase, putative
					Tb927.11.9660	hypothetical protein, conserved	LmjF.36.3830	hypothetical protein, conserved	Bsal_24490	zinc finger protein, putative
					Tb927.11.9680	hypothetical protein, conserved	LmjF.36.3790	hypothetical protein, conserved	Bsal_24475	Hypothetical protein, putative
					Tb927.11.9690	hypothetical protein, conserved	LmjF.36.3780	hypothetical protein, conserved	Bsal_24470	Hypothetical protein, putative
					Tb927.11.9700	nascent polypeptide associated complex alpha subunit, putative	LmjF.36.3770	basic transcription factor 3a, putative	Bsal_24465	basic transcription factor 3a, putative
					Tb927.11.9710	60S ribosomal protein L10a, putative (RPL10A)	LmjF.18.0620	60S ribosomal protein L10a, putative	Bsal_24460	60S ribosomal protein L10, putative
					Tb927.11.9720	40S ribosomal protein S27, putative	LmjF.36.3750	40S ribosomal protein S27-1, putative	Bsal_86925	40S ribosomal protein S27, putative
					Tb927.11.9730	60S ribosomal protein L34, putative	LmjF.18.1400	60S ribosomal protein L34, putative	Bsal_24455	60S ribosomal protein L34, putative
					Tb927.11.9750	hypothetical protein, conserved	LmjF.36.3720	hypothetical protein, conserved	Bsal_24445	Hypothetical protein, putative
					Tb927.11.9760	hypothetical protein, conserved	LmjF.36.3710	hypothetical protein, conserved	Bsal_24440	Hypothetical protein, putative
145	11	2663000	2705000	42000	Tb927.11.10000	class-E vacuolar protein-sorting protein 24 (Vps24p), putative,SNF7-like protein, putative	LmjF.36.3440	SNF7-like protein	Bsal_23540	vacuolar protein-sorting protein 24 (Snf7-like), putative
					Tb927.11.10010	vacuolar sorting-associated protein-like, putative	LmjF.36.3420	vacuolar protein sorting-associated protein-like protein	Bsal_23560	vacuolar protein-sorting protein 24 (Snf7-like), putative
					Tb927.11.10020	short-chain dehydrogenase, putative	LmjF.36.3410	short chain dehydrogenase-like protein	Bsal_23570	short chain dehydrogenase, putative
					Tb927.11.10030	60S ribosomal protein L29, putative	LmjF.36.3390	ribosomal protein L29, putative	Bsal_23575	60S ribosomal protein L29, putative
					Tb927.11.10040	hypothetical protein, conserved	LmjF.36.3380	hypothetical protein, conserved	Bsal_23585	Hypothetical protein, putative
					Tb927.11.10050	hypothetical protein, conserved	LmjF.36.3370	hypothetical protein, conserved	Bsal_23590	Hypothetical protein, putative
					Tb927.11.10060	Biotin--acetyl-CoA-carboxylase ligase, putative,biotin--protein ligase, putative	LmjF.31.1070	biotin/lipoate protein ligase-like protein	Bsal_23610	biotin lipoate protein ligase-like protein, putative
					Tb927.11.10080	hypothetical protein, conserved	LmjF.36.3350	hypothetical protein, conserved	Bsal_23625	Hypothetical protein, putative
					Tb927.11.9870	hypothetical protein, conserved	LmjF.36.3600	hypothetical protein, conserved	Bsal_23440	Hypothetical protein, putative
					Tb927.11.9880	hypothetical protein, conserved	LmjF.36.3580	hypothetical protein, conserved	Bsal_23450	Hypothetical protein, putative
					Tb927.11.9890	signal recognition particle receptor alpha subunit, putative	LmjF.36.3570	signal recognition particle receptor like protein, putative	Bsal_23460	signal recognition particle receptor, putative
					Tb927.11.9900	phytoene synthase, putative	LmjF.36.3560	phytoene synthase, putative	Bsal_23470	Hypothetical protein, putative
					Tb927.11.9910	hypothetical protein, conserved	LmjF.36.3540	hypothetical protein, conserved	Bsal_23485	Hypothetical protein, putative
					Tb927.11.9920	polyubiquitin, putative	LmjF.36.3530	polyubiquitin, putative	Bsal_05340	ubiquitin, putative
					Tb927.11.9930	NADH-ubiquinone oxidoreductase complex I subunit, putative	LmjF.36.3520	NADH-ubiquinone oxidoreductase complex I subunit, putative	Bsal_23490	Hypothetical protein, putative
					Tb927.11.9960	hypothetical protein, conserved	LmjF.36.3490	hypothetical protein, conserved	Bsal_23525	Hypothetical protein, putative
					Tb927.11.9970	hypothetical protein, conserved	LmjF.36.3480	hypothetical protein, conserved	Bsal_23530	Hypothetical protein, putative
					Tb927.11.9980	2-oxoglutarate dehydrogenase E1 component, putative	LmjF.36.3470	2-oxoglutarate dehydrogenase E1 component, putative	Bsal_23535	2-oxoglutarate dehydrogenase e1, putative
146	11	2716000	2839000	123000	Tb927.11.10150	hypothetical protein, conserved	LmjF.36.3280	hypothetical protein, conserved	Bsal_67005	GPI-anchored surface protein, putative
					Tb927.11.10450	UDP-N-acetylglucosamine-dolichyl-phosphate N-acetylglucosaminephosphotransferase, putative	LmjF.36.4180	UDP-N-acetylglucosamine-dolichyl-phosphate N-acetylglucosaminephosphotransferase, putative	Bsal_50660	UDP-N-acetylglucosamine-dolichyl-phosphate N-acetylglucosaminephosphotransferase, putative
					Tb927.11.10460	hypothetical protein, conserved	LmjF.36.4190	hypothetical protein, conserved	Bsal_50665	Hypothetical protein, putative
					Tb927.11.10480	hypothetical protein, conserved	LmjF.36.4210	hypothetical protein, conserved	Bsal_50670	WD40 repeat-containing protein, putative
					Tb927.11.10520	kinetoplastid kinetochore protein 2,serine/threonine-protein kinase, putative,serine/threonine-protein kinase, putative (kkt2)	LmjF.36.5350	kinetoplastid kinetochore protein 2, putative,serine/threonine-protein kinase, putative (kkt2)	Bsal_50690	protein kinase, putative
					Tb927.11.10550	hypothetical protein, conserved	LmjF.36.5330	hypothetical protein, conserved	Bsal_50710	Hypothetical protein, putative
					Tb927.11.10560	eukaryotic translation initation factor 4 gamma, putative	LmjF.36.6060	eukaryotic translation initation factor 4 gamma, putative	Bsal_49550	Hypothetical protein, putative
					Tb927.11.10570	hypothetical protein, conserved	LmjF.36.6050	hypothetical protein, conserved	Bsal_49560	Hypothetical protein, putative
					Tb927.11.10580	hypothetical protein, conserved	LmjF.36.6040	hypothetical protein, conserved	Bsal_49565	Hypothetical protein, putative
					Tb927.11.10600	hypothetical protein, conserved	LmjF.36.5310	hypothetical protein, conserved	Bsal_49570	Hypothetical protein, putative
					Tb927.11.10610	hypothetical protein, conserved	LmjF.36.5300	hypothetical protein, conserved	Bsal_75350	Hypothetical protein, putative
					Tb927.11.10620	hypothetical protein, conserved	LmjF.36.5290	hypothetical protein, conserved	Bsal_49580	Hypothetical protein, putative
					Tb927.11.10640	DNA-(apurinic or apyrimidinic site) lyase, putative	LmjF.36.5270	endonuclease/exonuclease protein-like protein	Bsal_49595	apurinic apyrimidinic endonuclease, putative
					Tb927.11.10650	beta-adaptin 3, putative,adaptin complex 3 subunit, putative	LmjF.36.5260	adaptin, putative	Bsal_49615	beta-adaptin 3, putative
147	11	2886000	2941000	55000	Tb927.11.10790	40S ribosomal protein SA, putative	LmjF.36.5120	40S ribosomal protein SA, putative	Bsal_35320	40S ribosomal protein SA, putative
					Tb927.11.10800	hypothetical protein, conserved	LmjF.36.5110	hypothetical protein, conserved	Bsal_35325	Hypothetical protein, putative
					Tb927.11.10820	protein kinase ck2 regulatory subunit, putative,casein kinase II beta chain, putative	LmjF.36.5090	protein kinase ck2 regulatory subunit, putative	Bsal_35335	casein kinase regulatory subunit, putative
					Tb927.11.10840	hypothetical protein, conserved	LmjF.36.5080	hypothetical protein, conserved	Bsal_35340	Hypothetical protein, putative
					Tb927.11.10850	hypothetical protein, conserved	LmjF.36.5070	hypothetical protein, conserved	Bsal_35345	Hypothetical protein, putative
					Tb927.11.10860	hypothetical protein, conserved	LmjF.36.5060	hypothetical protein, conserved	Bsal_35350	RNA-binding protein, putative
					Tb927.11.10870	32 kDa ER-associated protein (ERAP32)	LmjF.36.5050	32 kDa ER-associated protein, putative	Bsal_35355	Hypothetical protein, putative
					Tb927.11.10880	hypothetical protein, conserved	LmjF.36.5040	hypothetical protein, conserved	Bsal_35360	Hypothetical protein, putative
					Tb927.11.10930	delta tubulin,tubulin delta chain (TUBD1)	LmjF.36.4990	delta tubulin, putative	Bsal_20805	delta tubulin, putative
					Tb927.11.10950	hypothetical protein, conserved	LmjF.36.4970	hypothetical protein, conserved	Bsal_20815	Hypothetical protein, putative
					Tb927.11.10960	hypothetical protein, conserved	LmjF.36.4950	hypothetical protein, conserved	Bsal_20830	2OG-Fe(II) oxygenase, putative
					Tb927.11.10970	hypothetical protein, conserved	LmjF.36.4940	hypothetical protein, conserved	Bsal_20850	Hypothetical protein, putative
					Tb927.11.10980	hypothetical protein, conserved	-	-	Bsal_20860	transmembrane protein, putative
					Tb927.11.10990	translation initiation factor 2 subunit, putative	LmjF.36.4930	translation initiation factor 2 subunit, putative	Bsal_20870	methylthioribose-1-phosphate isomerase, putative
148	11	2945000	3014000	69000	Tb927.11.11020	hypothetical protein, conserved	LmjF.36.4900	hypothetical protein, conserved	Bsal_20890	Hypothetical protein, putative
					Tb927.11.11030	exosome-associated protein 4 (EAP4)	LmjF.36.4895	exosome-associated protein 4, putative	Bsal_20900	Hypothetical protein, putative
					Tb927.11.11040	hypothetical protein, conserved	LmjF.36.4890	hypothetical protein, conserved	Bsal_20905	Hypothetical protein, putative
					Tb927.11.11200	oligomeric golgi complex component 8, putative	LmjF.28.2900	oligomeric golgi complex component 8, putative	Bsal_04445	oligomeric golgi complex component, putative
					Tb927.11.11220	dynein heavy chain, putative	LmjF.28.2880	dynein heavy chain, putative	Bsal_04460	dynein heavy chain, putative
					Tb927.11.11250	cytosolic malate dehydrogenase (cMDH)	LmjF.28.2860	cytosolic malate dehydrogenase (cMDH)	Bsal_04475	malate dehydrogenase, putative
					Tb927.11.11260	hypothetical protein, conserved	LmjF.28.2850	hypothetical protein, conserved	Bsal_04490	Hypothetical protein, putative
149	11	3038000	3043000	5000	Tb927.11.11380	hypothetical protein, conserved	LmjF.28.2730	hypothetical protein, conserved	Bsal_04540	Hypothetical protein, putative
					Tb927.11.11390	hypothetical protein, conserved	LmjF.28.2710	hypothetical protein, conserved	Bsal_12675	2OG-Fe(II) oxygenase, putative
150	11	3097000	3145000	48000	Tb927.11.11560	DNA topoisomerase II, putative	LmjF.28.2280	DNA topoisomerase ii	Bsal_04550	DNA topoisomerase 2, putative
					Tb927.11.11570	Translation initiation factor eIF-2B subunit epsilon, putative,eIF-2B GDP-GTP exchange factor subunit epsilon (EIF2BE)	LmjF.28.2290	Translation initiation factor eIF-2B subunit epsilon, putative,eIF-2B GDP-GTP exchange factor subunit epsilon (EIF2BE)	Bsal_04580	GPI-anchored surface protein, putative
					Tb927.11.11580	hypothetical protein, conserved	LmjF.28.2300	hypothetical protein, conserved	Bsal_04600	Hypothetical protein, putative
					Tb927.11.11590	eukaryotic translation initiation factor, putative	LmjF.28.2310	eukaryotic translation initiation factor, putative	Bsal_04605	eukaryotic translation initiation factor, putative
					Tb927.11.11610	hypothetical protein, conserved	LmjF.28.2330	hypothetical protein, conserved	Bsal_04630	Hypothetical protein, putative
					Tb927.11.11620	hypothetical protein, conserved	LmjF.28.2350	hypothetical protein, conserved	Bsal_04635	Hypothetical protein, putative
					Tb927.11.11630	hypothetical protein, conserved	LmjF.28.2360	hypothetical protein, conserved	Bsal_04640	Hypothetical protein, putative
					Tb927.11.11640	DNA replication licensing factor MCM6, putative	LmjF.28.2385	DNA replication licensing factor MCM6, putative	Bsal_04335	minichromosomal maintenance complex subunit, putative
					Tb927.11.11650	hypothetical protein, conserved	LmjF.28.2390	hypothetical protein, conserved	Bsal_04355	Hypothetical protein, putative
					Tb927.11.11660	conserved protein	LmjF.28.2400	hypothetical protein, conserved	Bsal_04290	tRNA methyltransferase GCD14 subunit, putative
					Tb927.11.11670	dolichyl-lipid chaperone, putative (rft1)	LmjF.28.2410	dolichyl-lipid chaperone, putative (rft1)	Bsal_04295	membrane-associated protein, putative
					Tb927.11.11680	2-oxoglutarate dehydrogenase E2 component, putative	LmjF.28.2420	2-oxoglutarate dehydrogenase, E2 component, dihydrolipoamide succinyltransferase, putative	Bsal_04300	2-oxoglutarate E2 dihydrolipoamide, putative
					Tb927.11.11690	vacuolar ATP synthase subunit b, putative,v- ATPase B subunit,vacuolar proton pump B subunit	LmjF.28.2430	vacuolar ATP synthase subunit b, putative	Bsal_04310	vacuolar ATP synthase subunit, putative
					Tb927.11.11700	hypothetical protein, conserved	LmjF.28.2440	hypothetical protein, conserved	Bsal_04315	nucleotidyl transferase, putative
					Tb927.11.11720	FG-GAP repeat protein, putative,intergrin alpha chain protein, putative	LmjF.28.2450	hypothetical protein, conserved	Bsal_34460	membrane-associated protein, putative
151	11	3264000	3279000	15000	Tb927.11.12210	hypothetical protein, conserved	LmjF.09.0210	hypothetical protein, conserved	Bsal_76205	Hypothetical protein, putative
					Tb927.11.12220	catalytic subunit of the vacuolar transporter chaperone 4	LmjF.09.0220	catalytic subunit of the vacuolar transporter chaperone 4, putative	Bsal_76210	transmembrane protein, putative
					Tb927.11.12240	ubiquitin carboxyl-terminal hydrolase, putative,cysteine peptidase, Clan CA, family C19, putative	LmjF.09.0240	ubiqitin hydrolase, putative,cysteine peptidase, Clan CA, family C19, putative	Bsal_76225	ubiquitin hydrolase, putative
					Tb927.11.12250	DNA replication licensing factor MCM4, putative (MCM4)	LmjF.09.0250	DNA replication licensing factor MCM4, putative (MCM4)	Bsal_76240	minichromosomal maintenance complex subunit, putative
152	11	3668000	3708000	40000	Tb927.11.13750	Ras-related protein Rab4 (RAB4)	LmjF.32.0490	Ras-related protein Rab4, putative (RAB4)	Bsal_05955	ras-related GTP-binding protein, putative
					Tb927.11.13770	hypothetical protein, conserved	LmjF.32.0510	hypothetical protein, conserved	Bsal_05970	membrane-associated protein, putative
					Tb927.11.13780	profilin	LmjF.32.0520	profilin, putative	Bsal_05990	profilin, putative
					Tb927.11.13790	hypothetical protein, conserved	LmjF.32.0530	hypothetical protein, conserved	Bsal_06000	Hypothetical protein, putative
					Tb927.11.13830	hypothetical protein, conserved	LmjF.32.0590	hypothetical protein, conserved	Bsal_44980	DNA-J protein, putative
					Tb927.11.13970	Pab1p-dependent poly(A) ribonuclease subunit, putative,PAN3	LmjF.32.0720	hypothetical protein, conserved	Bsal_45035	Hypothetical protein, putative
					Tb927.11.13980	hypothetical protein, conserved	LmjF.32.0730	hypothetical protein, conserved	Bsal_45060	Hypothetical protein, putative
153	11	3742000	3803000	61000	Tb927.11.14120	phenylalanyl-tRNA synthetase alpha chain, putative	LmjF.32.0870	phenylalanyl-tRNA synthetase alpha chain, putative	Bsal_45005	phenylalanyl-tRNA synthetase alpha, putative
					Tb927.11.14130	ribosomal protein L18, putative	LmjF.32.0880	60S ribosomal protein L18a, putative	Bsal_45010	60S ribosomal protein L18a, putative
					Tb927.11.14140	ethanolamine-phosphate cytidylyltransferase (TbECT)	LmjF.32.0890	ethanolamine-phosphate cytidylyltransferase, putative	Bsal_45015	ethanolamine-phosphate cytidylyltransferase, putative
					Tb927.11.14160	hypothetical protein, conserved	LmjF.32.0910	hypothetical protein, conserved	Bsal_45030	Hypothetical protein, putative
					Tb927.11.14180	hypothetical protein, conserved	LmjF.32.0940	hypothetical protein, conserved	Bsal_45075	CLIP-associated protein, putative
					Tb927.11.14190	hypothetical protein, conserved	LmjF.32.0950	hypothetical protein, conserved	Bsal_45080	Hypothetical protein, putative
					Tb927.11.14200	ubiquitin-conjugating enzyme E2, putative,ubiquitin carrier protein, putative,ubiquitin-protein ligase, putative	LmjF.32.0960	ubiquitin-conjugating enzyme protein, putative	Bsal_45085	ubiquitin-conjugating enzyme protein, putative
					Tb927.11.14210	conserved protein	LmjF.32.0970	hypothetical protein, conserved	Bsal_45095	calpain-like cysteine peptidase, putative
					Tb927.11.14230	hypothetical protein, conserved	LmjF.32.0985	hypothetical protein, conserved	Bsal_45100	ESCRT-I subunit Vps23, putative
					Tb927.11.14240	hypothetical protein, conserved	LmjF.32.0990	hypothetical protein, conserved	Bsal_45105	Hypothetical protein, putative
					Tb927.11.14250	T-complex protein 1, epsilon subunit, putative (TCP-1-epsilon)	LmjF.32.1000	chaperonin containing t-complex protein, putative	Bsal_45115	T-complex protein epsilon, putative
					Tb927.11.14260	atypical dual specificity phosphatase, putative	LmjF.32.1010	hypothetical protein, conserved	Bsal_45120	phosphatase, putative
					Tb927.11.14290	vacuolar sorting protein, putative	LmjF.32.1050	vacuolar sorting-like protein	Bsal_45125	vacuolar sorting protein, putative
154	11	4097000	4102000	5000	Tb927.11.15430	U5 small nuclear ribonucleoprotein component, putative,U5 snrnp-specific protein, putative	LmjF.32.2200	small nuclear ribonucleoprotein component-like protein	Bsal_41510	U5 small nuclear ribonucleoprotein, putative
					Tb927.11.15440	hypothetical protein, conserved	LmjF.32.2210	hypothetical protein, conserved	Bsal_41500	Hypothetical protein, putative
155	11	4179000	4231000	52000	Tb927.11.15790	hypothetical protein, conserved	LmjF.32.2600	hypothetical protein, conserved	Bsal_43170	Hypothetical protein, putative
					Tb927.11.15800	hypothetical protein, conserved	LmjF.32.2610	hypothetical protein, conserved	Bsal_43160	Hypothetical protein, putative
					Tb927.11.15810	NADH dehydrogenase subunit NI2M, putative,Complex 1,NADH-ubiquinone oxidoreductase chain NI2M	LmjF.32.2620	hypothetical protein, conserved	Bsal_43155	Hypothetical protein, putative
					Tb927.11.15820	superoxide dismutase, putative	LmjF.32.2630	superoxide dismutase, putative	Bsal_43150	superoxide dismutase, putative
					Tb927.11.15830	RNA methyltransferase, putative	LmjF.32.2650	hypothetical protein, conserved	Bsal_43140	SpoU methylase-like protein, putative
					Tb927.11.15850	kinteoplast poly(A) polymerase complex 1 subunit	LmjF.32.2670	kinteoplast poly(A) polymerase complex 1 subunit, putative	Bsal_43120	Hypothetical protein, putative
					Tb927.11.15870	hypothetical protein, conserved	LmjF.32.2680	hypothetical protein, conserved	Bsal_43110	GPI-anchored surface protein, putative
					Tb927.11.15900	60S ribosomal protein L27, putative	LmjF.32.2710	ribosomal protein L27, putative	Bsal_43100	ribosomal protein L27e, putative
					Tb927.11.15920	glutathione peroxidase, putative	LmjF.36.3010	glutathione peroxidase, putative	Bsal_46980	glutathione peroxidase, putative
					Tb927.11.15930	hypothetical protein, conserved	LmjF.32.2720	hypothetical protein, conserved	Bsal_43095	sybindin domain-containing protein, putative
					Tb927.11.15940	hypothetical protein, conserved	LmjF.32.2730	hypothetical protein, conserved	Bsal_43085	Hypothetical protein, putative
					Tb927.11.15970	hypothetical protein, conserved	LmjF.32.2750	hypothetical protein, conserved	Bsal_43080	Sec7-like protein, putative
156	11	4265000	4269000	4000	Tb927.11.16110	integrin alpha chain protein, putative,FG-GAP repeat protein, putative	LmjF.32.2920	hypothetical protein, conserved	Bsal_25035	membrane-associated protein, putative
					Tb927.11.16120	hypothetical protein, conserved	LmjF.32.2940	hypothetical protein, conserved	Bsal_25015	Hypothetical protein, putative
					Tb927.11.16130	nucleoside diphosphate kinase (NDPK)	LmjF.32.2950	nucleoside diphosphate kinase b	Bsal_25010	nucleoside diphosphate kinase, putative
157	11	4359000	4537000	178000	Tb927.11.16460	hypothetical protein, conserved	LmjF.32.3700	hypothetical protein, conserved	Bsal_33755	Hypothetical protein, putative
					Tb927.11.16480	enoyl-CoA hydratase/isomerase family protein, putative	LmjF.32.3680	3-hydroxyisobutyryl-coenzyme A hydrolase, putative,enoyl-CoA hydratase/isomerase family protein, putative	Bsal_33735	enoyl-hydratase isomerase family protein, putative
					Tb927.11.16550	Zinc finger protein, C3H1 type-like (ZC3H46)	-	-	Bsal_14465	Hypothetical protein, putative
					Tb927.11.16570	ATP-dependent DEAD/H RNA helicase, putative	LmjF.32.3490	DEAD/DEAH box helicase, putative	Bsal_14455	DEAD/DEAH box RNA helicase, putative
					Tb927.11.16600	exosome-associated protein 2 (EAP2)	LmjF.32.3460	exosome-associated protein 2, putative	Bsal_14445	exosome-associated protein 2, putative
					Tb927.11.16610	hypothetical protein, conserved	LmjF.32.3450	hypothetical protein, conserved	Bsal_14440	zinc finger protein, putative
					Tb927.11.16640	hypothetical protein, conserved	LmjF.32.3430	hypothetical protein, conserved	Bsal_14430	Hypothetical protein, putative
					Tb927.11.16650	hypothetical protein, conserved	-	-	Bsal_43195	Hypothetical protein, putative
					Tb927.11.16660	hypothetical protein, conserved	LmjF.32.3410	hypothetical protein, conserved	Bsal_14420	Hypothetical protein, putative
					Tb927.11.16670	hypothetical protein, conserved	LmjF.32.3390	hypothetical protein, conserved	Bsal_14410	Hypothetical protein, putative
					Tb927.11.16680	hypothetical protein, conserved	LmjF.32.3380	hypothetical protein, conserved	Bsal_14405	Hypothetical protein, putative
					Tb927.11.16690	chloride channel protein, putative	LmjF.32.3370	chloride channel protein, putative	Bsal_19605	chloride channel protein, putative
					Tb927.11.16700	hypothetical protein, conserved	LmjF.32.3340	hypothetical protein, conserved	Bsal_14380	Hypothetical protein, putative
					Tb927.11.16710	hypothetical protein, conserved	LmjF.32.3330	hypothetical protein, conserved	Bsal_14375	membrane-associated protein, putative
					Tb927.11.16720	mitotic cyclin 6,cyclin 6 (CYC6)	LmjF.32.3320	cyclin 6, putative,CYC2-like cyclin, putative (CYC6)	Bsal_14360	CYC2-like cyclin, putative
					Tb927.11.16730	dihydrolipoyl dehydrogenase (GCVL-2)	LmjF.32.3310	dihydrolipoamide dehydrogenase, putative (GCVL-2)	Bsal_14355	dihydrolipoyl dehydrogenase, putative
					Tb927.11.16740	chaperone protein DNAj, putative	LmjF.32.3300	chaperone protein DNAj, putative	Bsal_14345	DNA-J protein, putative
					Tb927.11.16760	T-complex protein 1, alpha subunit, putative (TCP-1-alpha)	LmjF.32.3270	chaperonin alpha subunit, putative	Bsal_14330	chaperonin alpha subunit, putative
					Tb927.11.16770	glucosamine-6-phosphate isomerase, putative	LmjF.32.3260	glucosamine-6-phosphate isomerase, putative	Bsal_14320	glucosamine-6-phosphate isomerase, putative , putative
					Tb927.11.16810	dynein light intermediate chain D1bLIC, putative	LmjF.32.3230	dynein light intermediate chain, putative	Bsal_14310	dynein light intermediate chain, putative
					Tb927.11.16980	chaperone protein DNAj, putative	LmjF.32.3030	chaperone protein DNAj, putative	Bsal_52970	DNA-J chaperone, putative
					Tb927.11.16990	hypothetical protein, conserved	LmjF.32.3020	hypothetical protein, conserved	Bsal_52965	50S ribosome-binding protein, putative
					Tb927.11.17000	leucine-rich repeat protein (LRRP), putative	LmjF.32.3010	leucine-rich repeat protein, putative	Bsal_52960	leucine-rich repeat protein, putative

## Sheet: 2. B.saltans gene losses
Sheet 2. Gene clusters derived from an OrthoMCL analysis that are aBsal_ent from B. saltans. These clusters are present in >1 trypanosomatid, T. borreli and/or another eukaryote.
Cluster	Lm	Tb	Tc	TPB	TOTAL	Product
ORTHOMCL75	6	10	21	1	38	histone H4	LmjF.02.0020	LmjF.06.0010	LmjF.15.0010	LmjF.25.2450	LmjF.31.3180	LmjF.13.5310	LmjF.36.0020	Tb927.2.2670	Tb927.5.4170	Tb927.5.4180	Tb927.5.4190	Tb927.5.4200
ORTHOMCL146	1	1	17	1	20	hypothetical protein, conserved	LmjF.07.1150	Tb927.8.540	TcCLB.425311.9	TcCLB.504313.40	TcCLB.505809.20	TcCLB.507477.20	TcCLB.5076510	TcCLB.5076530	TcCLB.5076910	TcCLB.50802320	TcCLB.5089379	TcCLB.5094650
ORTHOMCL171	1	1	14	1	17	hypothetical protein, conserved	LmjF.36.6560	Tb11.02.1010	TcCLB.506011.20	TcCLB.506253.21	TcCLB.506253.30	TcCLB.5062550	TcCLB.506953.20	TcCLB.5076315	TcCLB.507753.6	TcCLB.5086379	TcCLB.508947.9	TcCLB.5092870
ORTHOMCL473	1	0	10	2	13	tyrosine aminotransferase (TAT)	LmjF.36.2360	TcCLB.510187.30	TcCLB.510187.40	TcCLB.510187.50	TcCLB.510565.11	TcCLB.510795.10	TcCLB.511461.20	TcCLB.508535.50	TcCLB.509041.10	TcCLB.509043.10	TPB15831	TPB26091c
ORTHOMCL640	2	3	5	1	11	hypothetical protein, conserved,nima-related protein kinase, putative	LmjF.36.1520	LmjF.36.1530	Tb927.10.5930	Tb927.10.5940	Tb927.10.5950	TcCLB.506327.90	TcCLB.509599.130	TcCLB.509599.150	TcCLB.506327.80	TcCLB.509599.157	TcCLB.463451.10	TPB27666
ORTHOMCL810	3	0	7	0	10	hypothetical protein, conserved	LmjF.03.0380	LmjF.03.0390	LmjF.03.0400	TcCLB.430895.10	TcCLB.479253.9	TcCLB.504269.20	TcCLB.505757.10	TcCLB.505757.20	TcCLB.506669.10	TcCLB.508179.70
ORTHOMCL469	2	2	4	1	9	60S ribosomal protein L19, putative	LmjF.06.0410	LmjF.06.0415	Tb927.7.5000	Tb927.7.5020	TcCLB.508175.309	TcCLB.508175.329	TcCLB.509149.40	TcCLB.509149.60	TPB29806c
ORTHOMCL2935	1	1	5	1	8	hypothetical protein, conserved	LmjF.05.0780	Tb927.7.7090	TcCLB.506789.334	TcCLB.506789.340	TcCLB.508263.5	TcCLB.510615.4	TcCLB.506789.352
ORTHOMCL639	1	1	2	4	8	hypothetical protein, conserved	LmjF.34.1175	Tb927.4.3040	TcCLB.506265.114	TcCLB.50643534	TPB67501c	TPB67511c	TPB67516c	TPB67521c
ORTHOMCL728	3	1	4	0	8	N-acyl-L-amino acid amidohydrolase, putative	LmjF.20.1550	LmjF.20.1560	LmjF.20.1570	Tb927.1.3000	TcCLB.506363.70	TcCLB.506363.90	TcCLB.506975.30	TcCLB.506975.40
ORTHOMCL635	2	2	2	2	8	nascent polypeptide associated complex subunit- like protein, copy 1	LmjF.04.0760	LmjF.04.0770	Tb09.211.0120	Tb09.211.0130	TcCLB.510241.60	TcCLB.510579.70	TPB59891	TPB59896
ORTHOMCL2951	2	2	2	1	7	60S acidic ribosomal subunit protein, putative	LmjF.27.1380	LmjF.27.1390	Tb927.11.2060	Tb927.11.2050	TcCLB.508355.250	TcCLB.508355.260	TPB05081
ORTHOMCL2943	2	1	3	1	7	60S ribosomal protein L39, putative	LmjF.16.1170	LmjF.29.2370	Tb927.8.5260	TcCLB.506573.81	TcCLB.50815384	TcCLB.51121745
ORTHOMCL1002	1	1	4	1	7	centrin, putative,Ca2 #NAME? EF-hand protein	LmjF.22.1410	Tb927.7.3410	TcCLB.508323.60	TcCLB.508323.70	TcCLB.511825.40	TcCLB.511825.50	TPB27326
ORTHOMCL5215	1	2	3	1	7	cytoskeleton-associated protein CAP5.5, putative	LmjF.31.0440	Tb927.8.8330	Tb927.4.3950	TcCLB.508555.60	TcCLB.50923730	TcCLB.511333.4
ORTHOMCL1005	1	2	3	1	7	hypothetical protein, conserved	LmjF.31.1920	Tb927.4.4880	Tb927.8.7580	TcCLB.504173.60	TcCLB.5061070	TcCLB.507689.5	TPB17816c
ORTHOMCL1000	2	2	2	1	7	phosphoglycerate kinase B, cytosolic (PGKB)	LmjF.20.0100	LmjF.20.0110	Tb927.7.100	Tb927.7.110	TcCLB.505999.90	TcCLB.511419.40	TPB07806
ORTHOMCL5233	1	1	3	1	6	DEAD/DEAH box helicase-like protein, putative	LmjF.32.1400	Tb11.01.6260	TcCLB.504051.20	TcCLB.509159.10	TcCLB.506873.4	TPB02216
ORTHOMCL2942	1	1	3	1	6	dihydroorotase, putative	LmjF.16.0580	Tb927.8.5630	TcCLB.506747.20	TcCLB.507059.70	TcCLB.508373.20	TPB61311c
ORTHOMCL5266	1	1	3	1	6	glyceraldehyde 3-phosphate dehydrogenase, cytosolic, putative	LmjF.36.2350	Tb927.10.6880	TcCLB.509717.80	TcCLB.510105.230	TcCLB.510187.60
ORTHOMCL2946	2	1	2	1	6	hypothetical protein, conserved	LmjF.22.1190	LmjF.22.1200	Tb927.7.3220	TcCLB.510533.80	TcCLB.511821.70	TPB05136c
ORTHOMCL2948	1	1	3	1	6	hypothetical protein, conserved	LmjF.26.0940	Tb927.7.990	TcCLB.503843.40	TcCLB.506729.50	TcCLB.507513.10	TPB41066c
ORTHOMCL5176	1	1	3	1	6	hypothetical protein, conserved	LmjF.27.0860	Tb11.47.0007	TcCLB.506927.20	TcCLB.510797.39	TcCLB.508505.4	TPB21461
ORTHOMCL5199	2	0	3	1	6	hypothetical protein, conserved	LmjF.31.0260	LmjF.29.1890	TcCLB.505123.10	TcCLB.508141.50	TcCLB.508921.10	TPB26436
ORTHOMCL2957	1	1	3	1	6	hypothetical protein, conserved	LmjF.36.5800	Tb927.10.9000	TcCLB.508719.9	TcCLB.509793.69	TcCLB.509795.10	TPB17581
ORTHOMCL5289	1	1	3	1	6	hypothetical protein, conserved (pseudogene)	LmjF.05.0650	Tb927.7.7240	TcCLB.506791.79	TcCLB.506793.10	TcCLB.510611.50	TPB72101c
ORTHOMCL5107	1	2	2	1	6	inositol phosphosphingolipid phospholipase C-Like (ISCL)	LmjF.08.0200	Tb927.5.3710	Tb927.5.3720	TcCLB.50977730	TcCLB.511655.50	TPB25916c
ORTHOMCL2945	2	1	2	1	6	pumilio protein 9, putative (PUF9B)	LmjF.20.1365	LmjF.20.1370	Tb927.2.1600	TcCLB.503869.40	TcCLB.5065630	TPB13286
ORTHOMCL2956	1	1	3	1	6	R-SNARE protein, putative	LmjF.32.2160	Tb11.01.7050	TcCLB.507685.10	TcCLB.507967.4	TcCLB.509267.10	TPB38086
ORTHOMCL5128	1	1	3	1	6	solanesyl-diphosphate synthase, putative	LmjF.15.1020	Tb09.160.4300	TcCLB.427091.10	TcCLB.509445.30	TcCLB.422031.10	TPB25671c
ORTHOMCL5146	1	1	2	1	5	2-oxoisovalerate dehydrogenase alpha subunit, putative	LmjF.21.1430	Tb927.10.660	TcCLB.506853.50	TcCLB.508781.110	TPB71791c
ORTHOMCL6704	1	1	2	1	5	2-oxoisovalerate dehydrogenase beta subunit, mitochondrial precursor, putative	LmjF.35.0050	TcCLB.506295.160	Tb927.10.4330	TcCLB.511469.100	TPB29006c
ORTHOMCL5258	1	1	2	1	5	3-demethylubiquinone-9 3-methyltransferase, putative	LmjF.35.4250	Tb09.211.1960	TcCLB.506147.60	TcCLB.508461.30	TPB10956
ORTHOMCL6359	1	2	1	1	5	60S ribosomal protein L24, putative	LmjF.11.0900	Tb11.02.4220	TcCLB.506297.94	TcCLB.510101.240
ORTHOMCL6685	1	1	2	1	5	ABC transporter family-like protein	LmjF.33.3260	TcCLB.506817.20	Tb927.2.6130	TcCLB.507105.70	TPB65316
ORTHOMCL5269	1	1	2	1	5	ABC1 protein, putative	LmjF.36.4530	Tb927.10.9900	TcCLB.503847.90	TcCLB.504103.100	TPB09656
ORTHOMCL6787	1	2	1	1	5	acetyltransferase, putative	LmjF.36.6990	Tb927.10.8310	TcCLB.507611.290	TcCLB.507723.110
ORTHOMCL5166	1	1	2	1	5	actin-interacting protein-like protein	LmjF.24.1130	Tb11.02.3500	TcCLB.506203.90	TcCLB.508641.310	TPB59371
ORTHOMCL6755	1	2	1	1	5	actin-like protein, putative	LmjF.36.3310	Tb11.01.1870	TcCLB.509747.70	TcCLB.510719.110
ORTHOMCL5137	1	1	2	1	5	ADP-ribosylation factor-like protein 1 (ARL-1)	LmjF.17.0070	Tb927.7.6230	TcCLB.506513.60	TcCLB.508919.60	TPB54741c
ORTHOMCL5136	1	1	2	1	5	ADP-ribosylation factor-like, putative,small GTPase, putative	LmjF.16.1380	Tb927.8.5060	TcCLB.508839.60	TcCLB.508961.4	TPB32186
ORTHOMCL5115	1	1	2	1	5	amino acid permease/transporter, putative (AAT15)	LmjF.11.0520	Tb11.02.4520	TcCLB.506773.90	TcCLB.508799.120	TPB03616
ORTHOMCL6357	2	1	1	1	5	aminopeptidase, putative	LmjF.11.0620	LmjF.11.0630	Tb11.02.4440	TcCLB.508799.240
ORTHOMCL5172	1	1	2	1	5	asparagine synthetase a, putative,aspartate--ammonia ligase, putative	LmjF.26.0830	Tb927.7.1110	TcCLB.503625.10	TcCLB.503899.90	TPB35476
ORTHOMCL5090	1	1	2	1	5	ATP-binding cassette protein subfamily F, member 1, putative (ABCF1)	LmjF.03.0160	Tb927.10.3170	TcCLB.504867.20	TcCLB.510943.80	TPB53411
ORTHOMCL5228	1	1	2	1	5	autophagy protein 10 (ATG10)	LmjF.31.3105	Tb927.8.7000	TcCLB.507389.50	TcCLB.509911.110	TPB53906
ORTHOMCL8100	1	1	2	1	5	DNA repair protein, putative	LmjF.11.0230	Tb927.11.7030	TcCLB.503613.30	TcCLB.511165.60	TPB59086c
ORTHOMCL5246	1	1	2	1	5	DNAJ family-like protein	LmjF.33.2690	Tb927.2.3960	TcCLB.504157.50	TcCLB.511109.90	TPB01536
ORTHOMCL6421	1	2	1	1	5	dynein light chain 2B, cytoplasmic, putative	LmjF.18.1010	Tb927.10.13110	TcCLB.503521.30	TcCLB.506359.80
ORTHOMCL6405	1	2	1	1	5	dynein light chain, putative	LmjF.16.0940	Tb927.10.4690	TcCLB.503891.120	TcCLB.5102870
ORTHOMCL5179	1	1	2	1	5	eukaryotic translation initiation factor eIF-4E, putative (EIF4E1)	LmjF.27.1620	Tb11.18.0004	TcCLB.503593.10	TcCLB.506127.170	TPB02031c
ORTHOMCL6382	1	2	1	1	5	fatty acid elongase, putative	LmjF.14.0670	Tb927.7.4170	TcCLB.506661.20	TcCLB.51124540
ORTHOMCL5116	1	1	2	1	5	glucose-6-phosphate isomerase (PGI)	LmjF.12.0530	Tb927.1.3830	TcCLB.506529.508	TcCLB.510889.221	TPB02651
ORTHOMCL5267	1	1	2	1	5	glycosyl transferase-like protein	LmjF.36.3450	Tb11.01.1750	TcCLB.503675.10	TcCLB.506337.40	TPB20901
ORTHOMCL6462	1	2	1	1	5	GPI transamidase component GAA1, putative	TPB11166	LmjF.21.1810	Tb927.10.210	TcCLB.504069.60	TcCLB.511145.49
ORTHOMCL5161	1	1	2	1	5	guanine nucleotide-binding protein beta subunit- like protein,G-protein (beta)-like protein,beta transducin- like protein	LmjF.24.0130	Tb11.02.2510	TcCLB.507669.170	TcCLB.509877.30	TPB70451c
ORTHOMCL6556	1	2	1	1	5	haloacid dehalogenase-like hydrolase-like protein	TPB27321c	LmjF.28.1380	Tb11.02.5270	TcCLB.506779.170	TcCLB.511153.50
ORTHOMCL5165	1	1	2	1	5	helicase-like protein , putative	LmjF.24.1050	Tb11.02.3400	TcCLB.506203.30	TcCLB.508645.10	TPB59236
ORTHOMCL6416	1	2	1	1	5	hydrolase-like protein	LmjF.17.1040	Tb927.5.2370	TcCLB.503399.10	TcCLB.511309.40
ORTHOMCL6307	1	2	1	1	5	hypothetical protein, conserved	LmjF.05.0790	Tb927.7.7080	TcCLB.506789.330	TcCLB.5106150
ORTHOMCL8140	1	1	2	1	5	hypothetical protein, conserved	LmjF.12.0140	Tb927.6.1170	TcCLB.507603.130	TcCLB.509429.200	TPB69846c
ORTHOMCL7598	1	1	2	1	5	hypothetical protein, conserved	LmjF.25.1690	Tb927.3.1760	TcCLB.510091.50	TcCLB.510421.300	TPB25171
ORTHOMCL6528	1	2	1	1	5	hypothetical protein, conserved	LmjF.26.2140	Tb09.160.0900	TcCLB.506465.14	TcCLB.507317.34
ORTHOMCL6583	1	2	1	1	5	hypothetical protein, conserved	LmjF.29.1700	Tb927.3.4270	TcCLB.480997.10	TcCLB.509617.40
ORTHOMCL6660	1	2	1	1	5	hypothetical protein, conserved	LmjF.33.0610	Tb927.10.11300	TcCLB.424123.20	TcCLB.507711.20
ORTHOMCL6705	1	2	1	1	5	hypothetical protein, conserved	LmjF.35.0140	Tb927.10.4240	TcCLB.506295.70	TcCLB.511469.20
ORTHOMCL6714	1	2	1	1	5	hypothetical protein, conserved	LmjF.35.1260	Tb927.5.960	TcCLB.508303.50	TcCLB.511179.110
ORTHOMCL6688	1	2	1	1	5	hypothetical protein, conserved	TPB01311	LmjF.34.0560	Tb927.10.2950	TcCLB.503697.100	TcCLB.504105.200
ORTHOMCL6680	1	2	1	1	5	hypothetical protein, conserved	TPB01891c	LmjF.33.2870	Tb927.2.3420	TcCLB.503785.30	TcCLB.508771.34
ORTHOMCL6678	1	2	1	1	5	hypothetical protein, conserved	TPB01916c	LmjF.33.1940	Tb11.02.0520	TcCLB.507773.50	TcCLB.510431.260
ORTHOMCL6283	1	2	1	1	5	hypothetical protein, conserved	TPB02016	LmjF.02.0150	Tb927.2.2370	TcCLB.508741.370	TcCLB.5091430
ORTHOMCL6715	1	2	1	1	5	hypothetical protein, conserved	TPB06401c	LmjF.35.1450	Tb927.5.1120	TcCLB.508299.50	TcCLB.511181.110
ORTHOMCL6438	1	2	1	1	5	hypothetical protein, conserved	TPB06766	LmjF.20.1000	Tb927.1.1750	TcCLB.50647520	TcCLB.511431.30
ORTHOMCL6596	1	2	1	1	5	hypothetical protein, conserved	TPB11801	LmjF.30.0960	Tb927.6.2410	TcCLB.509053.60	TcCLB.509965.300
ORTHOMCL6578	1	2	1	1	5	hypothetical protein, conserved	TPB12946c	LmjF.29.1220	Tb927.3.3840	TcCLB.504029.50	TcCLB.509999.30
ORTHOMCL6300	1	2	1	1	5	hypothetical protein, conserved	TPB13576c	LmjF.04.1150	Tb09.211.0530	TcCLB.506649.64	TcCLB.508351.20
ORTHOMCL6721	1	2	1	1	5	hypothetical protein, conserved	TPB13616c	LmjF.35.2710	Tb09.211.3930	TcCLB.507001.60	TcCLB.508465.130
ORTHOMCL6314	1	2	1	1	5	hypothetical protein, conserved	TPB16786	LmjF.06.0600	Tb927.7.5200	TcCLB.506825.219	TcCLB.50817514
ORTHOMCL6568	1	2	1	1	5	hypothetical protein, conserved	TPB17921	LmjF.29.0470	Tb927.3.5210	TcCLB.508075.50	TcCLB.510651.20
ORTHOMCL7516	1	1	2	1	5	hypothetical protein, conserved	TPB19116	LmjF.18.1560	Tb927.10.12470	TcCLB.507625.190	TcCLB.509741.30
ORTHOMCL6754	1	2	1	1	5	hypothetical protein, conserved	TPB20941	LmjF.36.3110	Tb11.01.1200	TcCLB.508851.79	TcCLB.511589.29
ORTHOMCL6742	1	2	1	1	5	hypothetical protein, conserved	TPB25351c	LmjF.36.1080	Tb927.10.5470	TcCLB.503611.30	TcCLB.506679.240
ORTHOMCL6481	1	2	1	1	5	hypothetical protein, conserved	TPB25821	LmjF.23.0780	Tb927.8.2720	TcCLB.504151.30	TcCLB.509461.40
ORTHOMCL7591	1	1	2	1	5	hypothetical protein, conserved	TPB26006c	LmjF.25.1490	Tb927.3.1550	TcCLB.510089.50	TcCLB.510421.50
ORTHOMCL6518	1	2	1	1	5	hypothetical protein, conserved	TPB26381c	LmjF.26.0730	Tb927.7.1220	TcCLB.507515.100	TcCLB.508211.50
ORTHOMCL6349	1	2	1	1	5	hypothetical protein, conserved	TPB26391c	LmjF.10.0520	Tb927.8.3940	TcCLB.505943.50	TcCLB.507623.20
ORTHOMCL6712	1	2	1	1	5	hypothetical protein, conserved	TPB26791	LmjF.35.0870	Tb927.5.670	TcCLB.461165.10	TcCLB.511461.10
ORTHOMCL6428	1	2	1	1	5	hypothetical protein, conserved	TPB28911	LmjF.19.0740	Tb927.10.15460	TcCLB.504161.40	TcCLB.506503.30
ORTHOMCL6520	1	2	1	1	5	hypothetical protein, conserved	TPB30111	LmjF.26.1230	Tb927.7.720	TcCLB.503721.30	TcCLB.506135.20
ORTHOMCL6448	1	2	1	1	5	hypothetical protein, conserved	TPB30366	LmjF.20.1660	Tb927.3.1150	TcCLB.507837.30	TcCLB.508405.60
ORTHOMCL6286	1	2	1	1	5	hypothetical protein, conserved	TPB31371c	LmjF.03.0180	Tb927.10.3180	TcCLB.5048670	TcCLB.510943.70
ORTHOMCL6292	1	1	2	1	5	hypothetical protein, conserved	LmjF.03.0920	TcCLB.508153.810	Tb927.3.2850	TcCLB.508181.149	TPB63946
ORTHOMCL5093	1	1	2	1	5	hypothetical protein, conserved	LmjF.04.0730	Tb09.211.0090	TcCLB.510241.30	TcCLB.510579.100	TPB24996
ORTHOMCL5095	1	1	2	1	5	hypothetical protein, conserved	LmjF.05.0020	Tb927.5.4510	TcCLB.419417.10	TcCLB.509539.44	TPB11981
ORTHOMCL5096	1	1	2	1	5	hypothetical protein, conserved	LmjF.05.0490	Tb927.7.7440	TcCLB.510395.20	TcCLB.510609.34	TPB72036c
ORTHOMCL5098	1	1	2	1	5	hypothetical protein, conserved	LmjF.05.0690	Tb927.7.7200	TcCLB.506791.30	TcCLB.508385.10	TPB43731c
ORTHOMCL5100	1	1	2	1	5	hypothetical protein, conserved	LmjF.05.0820	Tb927.7.7050	TcCLB.506789.290	TcCLB.510617.19	TPB13576
ORTHOMCL5102	1	1	2	1	5	hypothetical protein, conserved	LmjF.05.0850	Tb927.7.7030	TcCLB.506789.270	TcCLB.508387.30	TPB43831c
ORTHOMCL5104	1	1	2	1	5	hypothetical protein, conserved	LmjF.06.0380	Tb927.7.4980	TcCLB.508175.350	TcCLB.509149.20	TPB00061c
ORTHOMCL5105	1	1	2	1	5	hypothetical protein, conserved	LmjF.06.0390	Tb927.7.4990	TcCLB.508175.340	TcCLB.509149.30	TPB58311c
ORTHOMCL6321	1	1	2	1	5	hypothetical protein, conserved	LmjF.07.1110	TcCLB.509611.150	Tb927.8.580	TcCLB.510857.4	TPB02816
ORTHOMCL5106	1	1	2	1	5	hypothetical protein, conserved	LmjF.07.1130	Tb927.8.560	TcCLB.509611.170	TcCLB.510855.20	TPB02826
ORTHOMCL5108	1	1	2	1	5	hypothetical protein, conserved	LmjF.08.0560	Tb927.5.3110	TcCLB.503955.60	TcCLB.507063.30	TPB18311c
ORTHOMCL5109	1	1	2	1	5	hypothetical protein, conserved	LmjF.08.0880	Tb927.5.2770	TcCLB.503955.30	TcCLB.507063.80	TPB44516c
ORTHOMCL6336	1	1	2	1	5	hypothetical protein, conserved	LmjF.09.0380	TcCLB.509027.30	Tb11.01.4200	TcCLB.511127.280	TPB70256c
ORTHOMCL5112	1	1	2	1	5	hypothetical protein, conserved	LmjF.10.0790	Tb927.8.4220	TcCLB.503897.30	TcCLB.509563.40	TPB47396
ORTHOMCL5113	1	1	2	1	5	hypothetical protein, conserved	LmjF.10.0860	Tb927.8.4290	TcCLB.509567.50	TcCLB.511407.20	TPB22776
ORTHOMCL5114	1	1	2	1	5	hypothetical protein, conserved	LmjF.10.0900	Tb927.8.4320	TcCLB.506151.20	TcCLB.511407.50	TPB05416
ORTHOMCL5117	1	1	2	1	5	hypothetical protein, conserved	LmjF.12.1180	Tb927.1.4410	TcCLB.506529.170	TcCLB.510885.80	TPB45451c
ORTHOMCL6374	1	1	2	1	5	hypothetical protein, conserved	LmjF.13.0880	TcCLB.506733.140	Tb927.11.3970	TcCLB.509229.90	TPB30391
ORTHOMCL5123	1	1	2	1	5	hypothetical protein, conserved	LmjF.14.0240	Tb927.7.4480	TcCLB.506605.59	TcCLB.511239.49	TPB48826c
ORTHOMCL5125	1	1	2	1	5	hypothetical protein, conserved	LmjF.14.0410	Tb927.7.4340	TcCLB.504213.20	TcCLB.508857.100	TPB64636c
ORTHOMCL5127	1	1	2	1	5	hypothetical protein, conserved	LmjF.14.0950	Tb927.7.3960	TcCLB.506657.79	TcCLB.511247.18	TPB37056
ORTHOMCL5134	1	1	2	1	5	hypothetical protein, conserved	LmjF.16.0800	Tb927.8.5570	TcCLB.507083.100	TcCLB.509901.100	TPB36736
ORTHOMCL6404	1	1	2	1	5	hypothetical protein, conserved	LmjF.16.0930	Tb927.8.5430	TcCLB.507491.140	TcCLB.509393.10	TPB14161c
ORTHOMCL5135	1	1	2	1	5	hypothetical protein, conserved	LmjF.16.1110	Tb927.8.5310	TcCLB.506573.40	TcCLB.511217.180	TPB08731c
ORTHOMCL6406	1	1	2	1	5	hypothetical protein, conserved	LmjF.16.1190	TcCLB.503581.30	Tb927.8.5240	TcCLB.511217.130	TPB20566c
ORTHOMCL5138	1	1	2	1	5	hypothetical protein, conserved	LmjF.17.0440	Tb927.7.6640	TcCLB.508911.60	TcCLB.510055.100	TPB27831c
ORTHOMCL6415	1	1	2	1	5	hypothetical protein, conserved	LmjF.17.0660	TcCLB.506519.51	Tb927.5.2020	TcCLB.508909.100	TPB23401c
ORTHOMCL5140	1	1	2	1	5	hypothetical protein, conserved	LmjF.17.1320	Tb927.5.2620	TcCLB.509179.60	TcCLB.511303.9	TPB24011
ORTHOMCL5141	1	1	2	1	5	hypothetical protein, conserved	LmjF.19.0190	Tb927.10.14810	TcCLB.506211.170	TcCLB.511289.59	TPB63921
ORTHOMCL5143	1	1	2	1	5	hypothetical protein, conserved	LmjF.20.0930	Tb927.1.1710	TcCLB.509991.40	TcCLB.511429.10	TPB45156c
ORTHOMCL5144	1	1	2	1	5	hypothetical protein, conserved	LmjF.21.0100	Tb927.10.1870	TcCLB.506493.110	TcCLB.510121.190	TPB23701c
ORTHOMCL5147	1	1	2	1	5	hypothetical protein, conserved	LmjF.21.1558	Tb927.10.510	TcCLB.508319.20	TcCLB.508785.10	TPB50136
ORTHOMCL5149	1	1	2	1	5	hypothetical protein, conserved	LmjF.22.0500	Tb927.7.2450	TcCLB.506857.30	TcCLB.509207.100	TPB02001c
ORTHOMCL5157	1	1	2	1	5	hypothetical protein, conserved	LmjF.23.1065	Tb927.8.2970	TcCLB.509857.10	TcCLB.510513.40	TPB49921c
ORTHOMCL5158	1	1	2	1	5	hypothetical protein, conserved	LmjF.23.1560	Tb927.5.1350	TcCLB.509601.20	TcCLB.509767.20	TPB02106c
ORTHOMCL5159	1	1	2	1	5	hypothetical protein, conserved	LmjF.23.1630	Tb927.8.2850	TcCLB.504427.200	TcCLB.507221.20	TPB25806
ORTHOMCL5160	1	1	2	1	5	hypothetical protein, conserved	LmjF.24.0080	Tb11.02.2470	TcCLB.507669.210	TcCLB.509875.250	TPB29461c
ORTHOMCL6490	1	1	2	1	5	hypothetical protein, conserved	LmjF.24.0310	TcCLB.507669.20	Tb927.11.5030	TcCLB.509879.20	TPB18736c
ORTHOMCL5167	1	1	2	1	5	hypothetical protein, conserved	LmjF.24.1180	Tb11.02.3560	TcCLB.503487.60	TcCLB.508641.210	TPB06756
ORTHOMCL5168	1	1	2	1	5	hypothetical protein, conserved	LmjF.24.1190	Tb11.02.3570	TcCLB.503487.70	TcCLB.508641.200	TPB59821
ORTHOMCL5170	1	1	2	1	5	hypothetical protein, conserved	LmjF.25.0300	Tb11.03.0780	TcCLB.503917.14	TcCLB.507093.66	TPB65326
ORTHOMCL5171	1	1	2	1	5	hypothetical protein, conserved	LmjF.26.0470	Tb927.7.1460	TcCLB.503579.50	TcCLB.507517.40	TPB24886c
ORTHOMCL6527	1	1	2	1	5	hypothetical protein, conserved	LmjF.26.2000	TcCLB.505193.100	Tb927.9.2320	TcCLB.506467.29	TPB05376c
ORTHOMCL5178	1	1	2	1	5	hypothetical protein, conserved	LmjF.27.1530	Tb11.57.0003	TcCLB.507467.104	TcCLB.508355.114	TPB60721c
ORTHOMCL5180	1	1	2	1	5	hypothetical protein, conserved	LmjF.27.1790	Tb927.2.4160	TcCLB.507547.70	TcCLB.508441.40	TPB41821
ORTHOMCL5183	1	1	2	1	5	hypothetical protein, conserved	LmjF.28.0100	Tb11.02.5165	TcCLB.506779.44	TcCLB.511153.144	TPB48026c
ORTHOMCL5188	1	1	2	1	5	hypothetical protein, conserved	LmjF.28.2445	Tb11.01.3580	TcCLB.506025.30	TcCLB.511209.40	TPB56776
ORTHOMCL5189	1	1	2	1	5	hypothetical protein, conserved	LmjF.28.2840	Tb11.01.3060	TcCLB.510437.60	TcCLB.511211.235	TPB48801
ORTHOMCL5192	1	1	2	1	5	hypothetical protein, conserved	LmjF.29.0300	Tb927.3.5360	TcCLB.508409.190	TcCLB.510143.10	TPB61131
ORTHOMCL5193	1	1	2	1	5	hypothetical protein, conserved	LmjF.29.1260	Tb927.3.3860	TcCLB.504029.21	TcCLB.509999.50	TPB65491c
ORTHOMCL5196	1	1	2	1	5	hypothetical protein, conserved	LmjF.29.1430	Tb927.3.3990	TcCLB.507721.10	TcCLB.509623.10	TPB26911c
ORTHOMCL5197	1	1	2	1	5	hypothetical protein, conserved	LmjF.29.1610	Tb927.3.4200	TcCLB.506175.10	TcCLB.509669.60	TPB49651
ORTHOMCL5198	1	1	2	1	5	hypothetical protein, conserved	LmjF.29.1810	Tb927.3.4370	TcCLB.506701.29	TcCLB.509379.29	TPB10651
ORTHOMCL5201	1	1	2	1	5	hypothetical protein, conserved	LmjF.29.2350	Tb927.3.4890	TcCLB.508153.170	TcCLB.508183.10	TPB28271c
ORTHOMCL5202	1	1	2	1	5	hypothetical protein, conserved	LmjF.29.2770	Tb927.3.2990	TcCLB.508153.620	TcCLB.510315.30	TPB55551
ORTHOMCL6589	1	1	2	1	5	hypothetical protein, conserved	LmjF.30.0010	TcCLB.507047.50	Tb927.5.2750	TcCLB.509179.220	TPB45306c
ORTHOMCL5214	1	1	2	1	5	hypothetical protein, conserved	LmjF.31.0370	Tb927.2.4460	TcCLB.509099.120	TcCLB.509319.10	TPB26396
ORTHOMCL5218	1	1	2	1	5	hypothetical protein, conserved	LmjF.31.0740	Tb927.10.9240	TcCLB.504137.70	TcCLB.509799.20	TPB03386c
ORTHOMCL5220	1	1	2	1	5	hypothetical protein, conserved	LmjF.31.1320	Tb927.4.4510	TcCLB.508965.50	TcCLB.509007.70	TPB26366
ORTHOMCL5223	1	1	2	1	5	hypothetical protein, conserved	LmjF.31.1560	Tb927.4.4610	TcCLB.407477.60	TcCLB.511389.100	TPB26336
ORTHOMCL5231	1	1	2	1	5	hypothetical protein, conserved	LmjF.32.0130	Tb927.10.14310	TcCLB.506525.150	TcCLB.511283.140	TPB19886c
ORTHOMCL5237	1	1	2	1	5	hypothetical protein, conserved	LmjF.32.2280	Tb11.01.7140	TcCLB.507969.20	TcCLB.509269.10	TPB01331
ORTHOMCL5238	1	1	2	1	5	hypothetical protein, conserved	LmjF.32.2500	Tb11.01.7340	TcCLB.507041.30	TcCLB.508273.50	TPB72301
ORTHOMCL5242	1	1	2	1	5	hypothetical protein, conserved	LmjF.33.0580	Tb927.10.11230	TcCLB.507711.80	TcCLB.509637.27	TPB19826c
ORTHOMCL5243	1	1	2	1	5	hypothetical protein, conserved	LmjF.33.0640	Tb927.10.11330	TcCLB.506577.160	TcCLB.507709.130	TPB18826c
ORTHOMCL6664	1	1	2	1	5	hypothetical protein, conserved	LmjF.33.0740	TcCLB.506577.40	Tb927.10.11410	TcCLB.507709.40	TPB17891
ORTHOMCL5251	1	1	2	1	5	hypothetical protein, conserved	LmjF.34.0720	Tb927.4.3690	TcCLB.504129.30	TcCLB.506201.130	TPB61326c
ORTHOMCL5252	1	1	2	1	5	hypothetical protein, conserved	LmjF.34.1030	Tb927.4.3330	TcCLB.506435.420	TcCLB.507739.50	TPB07841
ORTHOMCL5253	1	0	3	1	5	hypothetical protein, conserved	LmjF.34.1290	TcCLB.456139.10	TcCLB.507737.40	TcCLB.509933.20	TPB55956
ORTHOMCL5254	1	1	2	1	5	hypothetical protein, conserved	LmjF.34.3750	Tb927.4.990	TcCLB.506405.40	TcCLB.508257.40	TPB42621
ORTHOMCL5259	1	1	2	1	5	hypothetical protein, conserved	LmjF.35.4330	Tb09.211.1870	TcCLB.506147.150	TcCLB.510735.40	TPB46806
ORTHOMCL5261	1	1	2	1	5	hypothetical protein, conserved	LmjF.36.0620	Tb927.10.5050	TcCLB.508661.34	TcCLB.510293.54	TPB58291c
ORTHOMCL5262	1	1	2	1	5	hypothetical protein, conserved	LmjF.36.0630	Tb927.10.5060	TcCLB.508661.40	TcCLB.510293.60	TPB39676
ORTHOMCL6745	1	1	2	1	5	hypothetical protein, conserved	LmjF.36.1540	Tb927.10.5960	TcCLB.506327.70	TcCLB.509599.164	TPB17871c
ORTHOMCL6753	1	1	2	1	5	hypothetical protein, conserved	LmjF.36.2820	Tb927.10.7270	TcCLB.507681.230	TcCLB.509537.20	TPB61541
ORTHOMCL5271	1	1	2	1	5	hypothetical protein, conserved	LmjF.36.5540	Tb927.10.9290	TcCLB.504137.120	TcCLB.509799.70	TPB17241
ORTHOMCL5272	1	1	2	1	5	hypothetical protein, conserved	LmjF.36.5580	Tb927.10.9260	TcCLB.504137.90	TcCLB.509799.40	TPB26696c
ORTHOMCL6775	1	1	2	1	5	hypothetical protein, conserved	LmjF.36.5760	Tb927.10.9040	TcCLB.504171.50	TcCLB.509795.50	TPB04646
ORTHOMCL5273	1	1	2	1	5	hypothetical protein, conserved	LmjF.36.5930	Tb927.10.8870	TcCLB.509791.110	TcCLB.511039.20	TPB12566c
ORTHOMCL5274	1	1	2	1	5	hypothetical protein, conserved	LmjF.36.6347	Tb927.10.8370	TcCLB.506251.110	TcCLB.508231.70	TPB14386c
ORTHOMCL6785	1	1	2	1	5	hypothetical protein, conserved	LmjF.36.6525	Tb927.10.7830	TcCLB.503779.60	TcCLB.506247.430	TPB30051c
ORTHOMCL5275	1	1	2	1	5	hypothetical protein, conserved	LmjF.36.6530	Tb927.10.7840	TcCLB.503779.50	TcCLB.506247.420	TPB30056c
ORTHOMCL6291	1	1	2	1	5	inorganic pyrophosphatase, putative	LmjF.03.0910	TcCLB.508153.820	Tb927.3.2840	TcCLB.508181.140	TPB63941
ORTHOMCL6819	1	1	2	1	5	kinesin, putative	LmjF.17.0160	Tb927.7.6290	TcCLB.506513.130	TcCLB.508917.30	TPB19386c
ORTHOMCL5099	1	1	2	1	5	kinesin-like protein	LmjF.05.0760	Tb927.7.7120	TcCLB.508263.30	TcCLB.510613.20	TPB49041c
ORTHOMCL5101	1	1	2	1	5	methylthioadenosine phosphorylase, putative	LmjF.05.0830	Tb927.7.7040	TcCLB.506789.280	TcCLB.508387.20	TPB06706c
ORTHOMCL5245	1	1	2	1	5	mitochondrial processing peptidase alpha subunit, putative,metallo-peptidase, Clan ME, Family M16	LmjF.33.2610	Tb927.2.4110	TcCLB.507547.30	TcCLB.508441.80	TPB13981c
ORTHOMCL6509	1	1	2	1	5	mitochondrial RNA binding complex 1 subunit, putative	LmjF.25.1540	Tb927.3.1590	Tb927.3.1460	TcCLB.510089.110	TcCLB.510421.130	TPB24406
ORTHOMCL6308	1	2	1	1	5	MYND zinc finger (ZnF) domain-like protein	LmjF.05.0800	Tb927.7.7070	TcCLB.445869.10	TcCLB.506789.310
ORTHOMCL5097	1	1	2	1	5	nitroreductase-like protein	LmjF.05.0660	Tb927.7.7230	TcCLB.506791.70	TcCLB.510611.60	TPB43626c
ORTHOMCL6353	1	2	1	1	5	nuclear transport factor 2, putative	LmjF.10.0850	Tb927.8.4280	TcCLB.509567.40	TcCLB.5114070
ORTHOMCL6516	1	2	1	1	5	nucleotide binding protein-like protein	LmjF.26.0430	Tb927.7.1500	TcCLB.503579.100	TcCLB.507517.90
ORTHOMCL5091	1	1	2	1	5	peter pan protein, putative	LmjF.03.0900	Tb927.3.2830	TcCLB.508153.830	TcCLB.508181.130	TPB36411c
ORTHOMCL5187	1	1	2	1	5	phosphonopyruvate decarboxylase-like protein	LmjF.28.1580	Tb11.01.1120	TcCLB.505965.50	TcCLB.510903.50	TPB27606
ORTHOMCL6322	1	1	2	1	5	proteasome regulatory non-ATP-ase subunit, putative	LmjF.07.1120	TcCLB.509611.160	Tb927.8.570	TcCLB.510855.40	TPB02821
ORTHOMCL5200	1	1	2	1	5	protein farnesyltransferase alpha subunit, putative	LmjF.29.1950	Tb927.3.4490	TcCLB.507257.70	TcCLB.510329.280	TPB23371c
ORTHOMCL5244	1	1	2	1	5	protein phosphatase 2A regulatory subunit, putative	LmjF.33.0670	Tb927.10.11360	TcCLB.506577.130	TcCLB.507709.100	TPB71931
ORTHOMCL5230	1	1	2	1	5	protein transport protein Sec13, putative	LmjF.32.0050	Tb927.10.14180	TcCLB.506525.20	TcCLB.511283.20	TPB50996
ORTHOMCL5276	1	1	2	1	5	protein-l-isoaspartate o-methyltransferase, putative	LmjF.36.6550	Tb927.10.7850	TcCLB.503779.40	TcCLB.506247.410	TPB19636c
ORTHOMCL6781	1	2	1	1	5	rab-like GTPase activating protein, putative	LmjF.36.6080	Tb927.10.8750	TcCLB.508723.100	TcCLB.509789.30
ORTHOMCL6710	1	2	1	1	5	RING finger protein, conserved	LmjF.35.0660	Tb927.10.3800	TcCLB.506957.46	TcCLB.511001.150
ORTHOMCL5264	1	1	2	1	5	RNA editing complex protein MP61	LmjF.36.1050	Tb927.10.5440	TcCLB.504097.10	TcCLB.506679.210	TPB59201
ORTHOMCL5241	1	1	2	1	5	RNA-binding, protein, putative	LmjF.32.3470	Tb11.01.8310	TcCLB.504085.30	TcCLB.507089.70	TPB24041
ORTHOMCL5155	1	1	2	1	5	ser/thr protein phosphatase, putative	LmjF.22.1600	Tb927.6.640	TcCLB.506863.80	TcCLB.509211.30	TPB45681c
ORTHOMCL6677	1	1	2	1	5	small GTP-binding protein Rab18, putative,ras-related protein	LmjF.33.1840	TcCLB.508837.74	Tb927.8.4770	TcCLB.508963.20	TPB31076
ORTHOMCL5156	1	1	2	1	5	spliceosomal U5 snRNP-specific protein, putative,DIM-like protein, putative	LmjF.23.0650	Tb927.8.2560	TcCLB.503829.89	TcCLB.508045.79	TPB64601
ORTHOMCL5133	1	1	2	1	5	transaldolase, putative	LmjF.16.0760	Tb927.8.5600	TcCLB.503477.20	TcCLB.507889.10	TPB22986c
ORTHOMCL5162	1	1	2	1	5	transcription elongation factor, putative	LmjF.24.0210	Tb11.02.2600	TcCLB.507669.100	TcCLB.507857.10	TPB22581c
ORTHOMCL5270	1	1	2	1	5	ubiquinone biosynthesis methyltransferase, putative	LmjF.36.5360	Tb11.01.2280	TcCLB.503823.160	TcCLB.510285.60	TPB27346
ORTHOMCL5111	1	1	2	1	5	ubiquinone biosynthesis protein-like protein, putative	LmjF.09.1430	Tb11.01.5180	TcCLB.506753.170	TcCLB.510357.70	TPB54101
ORTHOMCL6628	1	1	2	1	5	ubiquitin carrier protein 4, putative	LmjF.32.0700	TcCLB.504643.30	Tb927.11.13940	TcCLB.509161.10	TPB02306c
ORTHOMCL5132	1	1	2	1	5	ubiquitin hydrolase, putative,cysteine peptidase, Clan CA, family C19, putative	LmjF.16.0730	Tb927.8.5620	TcCLB.506747.30	TcCLB.507887.20	TPB05281c
ORTHOMCL5213	1	1	2	1	5	ubiquitin hydrolase, putative,cysteine peptidase, Clan CA, family C19, putative	LmjF.31.0140	Tb927.4.3790	TcCLB.504443.10	TcCLB.506569.10	TPB26581
ORTHOMCL5103	1	1	2	1	5	ubiquitin-conjugating enzyme, putative	LmjF.05.0930	Tb927.7.6960	TcCLB.506789.200	TcCLB.508387.100	TPB48546
ORTHOMCL6371	1	2	1	1	5	ubiquitin-like protein	TPB25056	LmjF.13.0730	Tb11.02.1600	TcCLB.506737.70	TcCLB.511855.20
ORTHOMCL6424	1	1	2	1	5	vacuolar protein sorting complex subunit, putative	LmjF.18.1070	TcCLB.507829.19	Tb927.10.13020	TcCLB.511269.60	TPB44221c
ORTHOMCL5236	1	1	2	1	5	zinc finger protein 2, putative	LmjF.32.1740	Tb11.01.6590	TcCLB.401469.10	TcCLB.503989.10	TPB14581c
ORTHOMCL5212	1	1	2	1	5	zinc-binding protein (Yippee), putative	LmjF.30.3460	Tb927.6.4810	TcCLB.506835.150	TcCLB.506945.105	TPB59361
ORTHOMCL4399	0	1	3	0	4	class 3 lipase, putative	LmjF.13.0210	Tb927.10.15970	TcCLB.503809.158	TcCLB.506483.10	TcCLB.511299.10
ORTHOMCL2901	1	1	2	0	4	cytochrome c oxidase copper chaperone, putative	LmjF.03.0740	Tb927.3.2650	TcCLB.506691.64	TcCLB.508153.994
ORTHOMCL7731	1	1	1	1	4	dynein light chain, putative		LmjF.36.2160	Tb927.10.6670	TcCLB.510187.250
ORTHOMCL2862	1	1	2	0	4	guanine deaminase, putative	LmjF.29.0867	Tb927.5.4560	TcCLB.504431.100	TcCLB.507951.150
ORTHOMCL4375	1	1	2	0	4	haloacid dehalogenase-like hydrolase-like protein	LmjF.28.1360	LmjF.28.1370	Tb927.11.8440	TcCLB.506931.10	TcCLB.510131.40
ORTHOMCL3051	1	1	2	0	4	hypothetical protein, conserved	LmjF.13.0450	Tb927.11.4450	TcCLB.504001.20	TcCLB.504089.70
ORTHOMCL3312	1	1	2	0	4	hypothetical protein, conserved	LmjF.32.2995	Tb927.11.17010	TcCLB.508707.280	TcCLB.511541.30
ORTHOMCL7502	1	1	1	1	4	hypothetical protein, conserved	TPB02171c	LmjF.16.1490	Tb927.8.4930	TcCLB.511215.50
ORTHOMCL7523	1	1	1	1	4	hypothetical protein, conserved	TPB03971	LmjF.20.0346	Tb927.1.1660	TcCLB.511421.190
ORTHOMCL1001	1	1	1	1	4	hypothetical protein, conserved	TPB15911c	LmjF.22.0100	Tb927.7.2090	TcCLB.506683.10	TcCLB.506717.240	TcCLB.508085.20	TcCLB.508095.10	TcCLB.511807.100
ORTHOMCL7629	1	1	1	1	4	hypothetical protein, conserved	TPB16951c	LmjF.28.2490	Tb11.01.3620	TcCLB.508827.20
ORTHOMCL7659	1	1	1	1	4	hypothetical protein, conserved	TPB22836c	LmjF.31.1680	Tb927.4.4700	TcCLB.510087.80
ORTHOMCL7612	1	1	1	1	4	hypothetical protein, conserved	TPB29681	LmjF.27.0440	Tb11.03.0060	TcCLB.506925.500
ORTHOMCL7711	1	1	1	1	4	hypothetical protein, conserved		LmjF.34.3150	Tb927.4.1570	TcCLB.504057.65
ORTHOMCL7730	1	1	1	1	4	hypothetical protein, conserved		LmjF.36.1930	Tb927.10.6380	TcCLB.507641.236
ORTHOMCL7750	1	1	1	1	4	mitogen-activated protein kinase		LmjF.36.6470	Tb927.10.7780	TcCLB.504167.30
ORTHOMCL7640	1	1	1	1	4	protein kinase, putative		LmjF.29.2150	Tb927.3.4670	TcCLB.510329.70
ORTHOMCL6419	1	1	1	1	4	serine/threonine kinase-like protein, putative	LmjF.18.0640	Tb927.10.13480	Tb927.10.13490	TcCLB.464807.10	TcCLB.511277.140
ORTHOMCL2970	1	1	2	0	4	tubulin binding cofactor A-like protein	LmjF.32.2970	Tb927.11.16150	TcCLB.508707.224	TcCLB.509069.30
ORTHOMCL3938	2	0	1	0	3	fucose kinase, putative	LmjF.16.0440	LmjF.16.0480	TcCLB.508377.9
ORTHOMCL3697	1	1	1	0	3	hypothetical protein, conserved	LmjF.06.1240	Tb927.7.5820	TcCLB.508173.100
ORTHOMCL2822	1	1	1	0	3	hypothetical protein, conserved	LmjF.25.0390	Tb927.11.430	TcCLB.507093.140
ORTHOMCL5161	0	1	2	0	3	hypothetical protein, conserved	LmjF.29.0868	Tb927.3.3470	TcCLB.504431.109	TcCLB.507951.154
ORTHOMCL4983	0	1	2	0	3	hypothetical protein, conserved	LmjF.36.4640	Tb927.10.10000	TcCLB.504103.3	TcCLB.508307.180
ORTHOMCL5316	0	1	2	0	3	hypothetical protein, conserved	Tb927.6.3440	TcCLB.509169.30	TcCLB.511509.40
ORTHOMCL2828	1	1	1	0	3	pteridine reductase 1	LmjF.23.0270	Tb927.8.2210	TcCLB.510785.20
ORTHOMCL3373	1	0	2	0	3	serine-threonine dehydratase, putative	LmjF.06.0730	TcCLB.506681.70	TcCLB.506825.70
ORTHOMCL4081	0	1	2	0	3	transcriptional regulator, Sir2 family protein, nicotinic acid mononucleotide 5,6-dimethylbenzimidazole (cobb) protein	LmjF.34.2140	Tb927.4.2520	TcCLB.447255.20
ORTHOMCL5239	1	0	1	0	2	acetylornithine deacetylase-like protein	LmjF.07.0270	TcCLB.508971.40
ORTHOMCL4210	0	0	2	0	2	alcohol dehydrogenase, putative	LmjF.30.2090	TcCLB.506357.50	TcCLB.511277.60
ORTHOMCL4202	0	1	1	0	2	C-8 sterol isomerase-like protein	LmjF.29.2140	Tb927.3.4650	TcCLB.510329.90
ORTHOMCL4323	0	0	2	0	2	glutamate dehydrogenase, putative	LmjF.28.2910	TcCLB.507875.20	TcCLB.508111.30
ORTHOMCL2470	0	0	2	0	2	hypothetical protein, conserved	LmjF.09.1470	TcCLB.506753.130	TcCLB.510357.20
ORTHOMCL7880	0	1	1	0	2	hypothetical protein, conserved	LmjF.25.1645	Tb927.3.1720	TcCLB.510091.14
ORTHOMCL7444	0	0	2	0	2	ras family protein-like protein	LmjF.09.0850	Tb927.11.12950	TcCLB.505171.50
ORTHOMCL2400	1	0	0	0	1	aldehyde dehydrogenase, mitochondrial precursor	LmjF.25.1120
ORTHOMCL3993	1	0	0	0	1	coproporphyrinogen III oxidase	LmjF.06.1270
ORTHOMCL3514	1	0	0	0	1	d-xylulose reductase, putative	LmjF.33.0520
ORTHOMCL3676	1	0	0	0	1	ferrochelatase-like protein	LmjF.17.1460
ORTHOMCL1110	0	0	1	0	1	heat shock protein DNAJ, putative	TcCLB.506445.121
ORTHOMCL5071	1	0	0	0	1	hypothetical protein	LmjF.03.0930
ORTHOMCL9801	0	0	1	0	1	hypothetical protein, conserved	LmjF.28.1720	Tb927.11.9230	TcCLB.510901.160
ORTHOMCL9980	0	0	1	0	1	hypothetical protein, conserved	LmjF.34.3030	Tb927.4.1690	TcCLB.504057.160
ORTHOMCL14	1	0	0	0	1	hypothetical protein, unknown function	LmjF.31.1600
ORTHOMCL2330	1	0	0	0	1	hypothetical protein, unknown function	LmjF.31.3170
ORTHOMCL5486	1	0	0	0	1	hypothetical protein, unknown function (pseudogene)	LmjF.03.0290
ORTHOMCL3530	1	0	0	0	1	isocitrate dehydrogenase, putative	LmjF.33.2550
ORTHOMCL567	1	0	0	0	1	lysine decarboxylase-like protein	LmjF.17.0735
ORTHOMCL978	1	0	0	0	1	nucleobase transporter	LmjF.11.0550
ORTHOMCL9616	0	0	1	0	1	peptidase T, putative, metallo-peptidase, ClanMH, family M20B	LmjF.17.0140	Tb927.7.6270	TcCLB.506513.110
ORTHOMCL2922	1	0	0	0	1	PFPI/DJ-1-like protein, putative	LmjF.35.3910
ORTHOMCL1822	1	0	0	0	1	putative pyruvate/indole-pyruvate carboxylase, putative	LmjF.34.3250
ORTHOMCL3277	1	0	0	0	1	zinc finger protein family member, putative	LmjF.35.1030

## Sheet: 3. B.saltans gene gains
Sheet 3. Gene clusters derived from an OrthoMCL analysis that are unique to B. saltans, and assumed to be gene gains. These clusters are present in B. saltans and no other known genome sequence. Single copy genes are not included in the clustering process and so do not have cluster IDs.
Cluster_ID	Bs	Product
	1	aldo-keto reductase, putative	Bsal_65840
	1	amastin, putative	Bsal_19955
ORTHOMCL8805	2	amino acid transporter-like protein, putative	Bsal_41295	Bsal_66380
	1	ankyrin repeat protein, putative	Bsal_39600
	1	carboxypeptidase B, putative	Bsal_14215
	1	chalcone and stilbene synthase, putative	Bsal_22940
	1	claudin-like protein, putative	Bsal_42960
	1	CoA transferase, putative	Bsal_12240
	1	cyclin-like protein, putative	Bsal_59590
	1	cylicin-2, putative	Bsal_26930
	1	cysteine peptidase, putative	Bsal_01470
ORTHOMCL61	45	DGF-1-like protein, putative	Bsal_27480	Bsal_27485	Bsal_27495	Bsal_27500	Bsal_27505	Bsal_27510	Bsal_27515	Bsal_27520	Bsal_27525	Bsal_27530	Bsal_27540	Bsal_27545	Bsal_36990	Bsal_45955	Bsal_46020	Bsal_67500	Bsal_67540	Bsal_75310	Bsal_75340	Bsal_86095	Bsal_90670	Bsal_90680	Bsal_90685	Bsal_90690	Bsal_90695	Bsal_90700	Bsal_90705	Bsal_90785	Bsal_90790	Bsal_90795	Bsal_90800	Bsal_90805	Bsal_90810	Bsal_90815	Bsal_90820	Bsal_90825	Bsal_90830	Bsal_90835	Bsal_90840	Bsal_90845	Bsal_90855	Bsal_90860	Bsal_91135	Bsal_91140
ORTHOMCL230	13	DGF-1-like protein, putative	Bsal_33105	Bsal_60820c	Bsal_76455	Bsal_76460	Bsal_76485	Bsal_80730	Bsal_80735	Bsal_80750	Bsal_84220	Bsal_84225	Bsal_84235	Bsal_84245
ORTHOMCL3612	5	DGF-1-like protein, putative	Bsal_63345	Bsal_63350	Bsal_63355	Bsal_77525
	1	DGF-1-like protein, putative	Bsal_76480
ORTHOMCL7148	3	dispersed gene family protein 1 (DGF-1), putative	Bsal_38290	Bsal_38295
	1	dispersed gene family protein 1 (DGF-1), putative	Bsal_08025
	1	DNA-J chaperone, putative	Bsal_48165
	1	DNA-J protein, putative	Bsal_42575
	1	endosomal integral membrane protein, putative	Bsal_01830c
	1	golgi integral membrane protein, putative	Bsal_14885
ORTHOMCL94	29	GP46-like surface antigen, putative	Bsal_01260	Bsal_01265	Bsal_01270	Bsal_02990	Bsal_17105	Bsal_23760	Bsal_23765	Bsal_23770	Bsal_23775	Bsal_37900	Bsal_40910	Bsal_59130	Bsal_70585	Bsal_76575	Bsal_81425	Bsal_81445	Bsal_81465	Bsal_81470	Bsal_81475	Bsal_83780	Bsal_83790	Bsal_83800	Bsal_83805	Bsal_83810	Bsal_83815	Bsal_85590	Bsal_85730	Bsal_86480	Bsal_90955
ORTHOMCL13	170	GP46-like surface antigen, putative	Bsal_00145	Bsal_00150	Bsal_00575	Bsal_01165	Bsal_01230	Bsal_01345	Bsal_01350	Bsal_01365	Bsal_01370	Bsal_01385	Bsal_01390	Bsal_01405	Bsal_02355	Bsal_02360	Bsal_05740	Bsal_06655	Bsal_10210	Bsal_10380	Bsal_10695	Bsal_11170	Bsal_11175	Bsal_13025	Bsal_13040	Bsal_14875	Bsal_15950	Bsal_16170	Bsal_16180	Bsal_16200	Bsal_16205	Bsal_16210	Bsal_16215	Bsal_16225	Bsal_16240	Bsal_16245	Bsal_16250	Bsal_16260	Bsal_16290	Bsal_16295	Bsal_16300	Bsal_16305	Bsal_16310	Bsal_18215	Bsal_19435	Bsal_22765	Bsal_22770	Bsal_22895	Bsal_22960
ORTHOMCL143	20	GP46-like surface antigen, putative	Bsal_22780	Bsal_22785	Bsal_22790	Bsal_22795	Bsal_22800	Bsal_22815	Bsal_29050	Bsal_57510c	Bsal_63255	Bsal_67630	Bsal_67635	Bsal_67640	Bsal_67645	Bsal_67650	Bsal_78545	Bsal_78550	Bsal_82700	Bsal_82710	Bsal_82740	Bsal_82760
ORTHOMCL325	10	GP46-like surface antigen, putative	Bsal_03080	Bsal_03200	Bsal_05745	Bsal_08985	Bsal_10870	Bsal_56135	Bsal_61390	Bsal_66000	Bsal_89330	Bsal_89335
ORTHOMCL334	10	GP46-like surface antigen, putative	Bsal_13035	Bsal_40955	Bsal_43790	Bsal_60195	Bsal_60205	Bsal_64305	Bsal_72700	Bsal_72705	Bsal_81835	Bsal_89300
ORTHOMCL536	8	GP46-like surface antigen, putative	Bsal_16195	Bsal_16230	Bsal_31295	Bsal_36520	Bsal_36530	Bsal_45545	Bsal_54260	Bsal_87555
ORTHOMCL8215	2	GP46-like surface antigen, putative	Bsal_00200	Bsal_85635
ORTHOMCL9174	2	GP46-like surface antigen, putative	Bsal_70590	Bsal_85025
	1	GP46-like surface antigen, putative	Bsal_01340
	1	GP46-like surface antigen, putative	Bsal_01400
	1	GP46-like surface antigen, putative	Bsal_10850
	1	GP46-like surface antigen, putative	Bsal_12500
	1	GP46-like surface antigen, putative	Bsal_13030
	1	GP46-like surface antigen, putative	Bsal_22760
	1	GP46-like surface antigen, putative	Bsal_24055
	1	GP46-like surface antigen, putative	Bsal_39665
	1	GP46-like surface antigen, putative	Bsal_42865
	1	GP46-like surface antigen, putative	Bsal_45485
	1	GP46-like surface antigen, putative	Bsal_45605
	1	GP46-like surface antigen, putative	Bsal_49115
	1	GP46-like surface antigen, putative	Bsal_49965
	1	GP46-like surface antigen, putative	Bsal_61225
	1	GP46-like surface antigen, putative	Bsal_61520
	1	GP46-like surface antigen, putative	Bsal_63555
	1	GP46-like surface antigen, putative	Bsal_63560
	1	GP46-like surface antigen, putative	Bsal_72905
	1	GP46-like surface antigen, putative	Bsal_82715
	1	GP46-like surface antigen, putative	Bsal_82755
	1	GP46-like surface antigen, putative	Bsal_85725
	1	GP46-like surface antigen, putative	Bsal_93290
ORTHOMCL118	23	GPI-anchored surface protein, putative	Bsal_13775	Bsal_25250	Bsal_25265	Bsal_25270	Bsal_25275	Bsal_27490	Bsal_27535	Bsal_27640	Bsal_27645	Bsal_27650	Bsal_27655	Bsal_27660	Bsal_60390	Bsal_60395	Bsal_60400	Bsal_60405	Bsal_60410	Bsal_60420	Bsal_83740	Bsal_83745	Bsal_86535	Bsal_86540	Bsal_90665
ORTHOMCL301	11	GPI-anchored surface protein, putative	Bsal_25530	Bsal_25535	Bsal_25540	Bsal_25545	Bsal_25550	Bsal_29880	Bsal_81535	Bsal_81710	Bsal_81720	Bsal_81725	Bsal_94160
ORTHOMCL617	8	GPI-anchored surface protein, putative	Bsal_77645	Bsal_77650	Bsal_77655	Bsal_77665	Bsal_80580	Bsal_80585	Bsal_80590	Bsal_80615
ORTHOMCL1064	6	GPI-anchored surface protein, putative	Bsal_01415	Bsal_18995	Bsal_39900	Bsal_39905	Bsal_52515	Bsal_52525
ORTHOMCL4523	5	GPI-anchored surface protein, putative	Bsal_63300	Bsal_63305	Bsal_63310	Bsal_63315	Bsal_63320
ORTHOMCL6971	3	GPI-anchored surface protein, putative	Bsal_10610	Bsal_10630	Bsal_51850
ORTHOMCL7160	3	GPI-anchored surface protein, putative	Bsal_40765	Bsal_40770	Bsal_40780
ORTHOMCL8323	2	GPI-anchored surface protein, putative	Bsal_06170	Bsal_06175
ORTHOMCL8503	2	GPI-anchored surface protein, putative	Bsal_18640	Bsal_18645
ORTHOMCL8616	2	GPI-anchored surface protein, putative	Bsal_28220	Bsal_70850
ORTHOMCL8659	2	GPI-anchored surface protein, putative	Bsal_30990	Bsal_31000
ORTHOMCL8667	2	GPI-anchored surface protein, putative	Bsal_31425	Bsal_63665
ORTHOMCL8672	2	GPI-anchored surface protein, putative	Bsal_31760	Bsal_53190
ORTHOMCL8767	2	GPI-anchored surface protein, putative	Bsal_37940	Bsal_47160
ORTHOMCL8804	2	GPI-anchored surface protein, putative	Bsal_41275	Bsal_41280
ORTHOMCL8860	2	GPI-anchored surface protein, putative	Bsal_45255	Bsal_45265
ORTHOMCL8869	2	GPI-anchored surface protein, putative	Bsal_45570	Bsal_91305
ORTHOMCL8992	2	GPI-anchored surface protein, putative	Bsal_56510	Bsal_56645
ORTHOMCL9023	2	GPI-anchored surface protein, putative	Bsal_58375	Bsal_58395
ORTHOMCL9140	2	GPI-anchored surface protein, putative	Bsal_67700	Bsal_77860
ORTHOMCL9160	2	GPI-anchored surface protein, putative	Bsal_69380	Bsal_69390
ORTHOMCL9215	2	GPI-anchored surface protein, putative	Bsal_74220	Bsal_91630
ORTHOMCL9323	2	GPI-anchored surface protein, putative	Bsal_83840	Bsal_90575
ORTHOMCL9336	2	GPI-anchored surface protein, putative	Bsal_85210	Bsal_85215
ORTHOMCL9353	2	GPI-anchored surface protein, putative	Bsal_86840	Bsal_86850
ORTHOMCL9380	2	GPI-anchored surface protein, putative	Bsal_88495	Bsal_88500
	1	GPI-anchored surface protein, putative	Bsal_25170
	1	GPI-anchored surface protein, putative	Bsal_01065
	1	GPI-anchored surface protein, putative	Bsal_02960
	1	GPI-anchored surface protein, putative	Bsal_03125
	1	GPI-anchored surface protein, putative	Bsal_03160
	1	GPI-anchored surface protein, putative	Bsal_03165
	1	GPI-anchored surface protein, putative	Bsal_03360
	1	GPI-anchored surface protein, putative	Bsal_04105
	1	GPI-anchored surface protein, putative	Bsal_04510
	1	GPI-anchored surface protein, putative	Bsal_05600
	1	GPI-anchored surface protein, putative	Bsal_07210
	1	GPI-anchored surface protein, putative	Bsal_07300
	1	GPI-anchored surface protein, putative	Bsal_07885
	1	GPI-anchored surface protein, putative	Bsal_08305
	1	GPI-anchored surface protein, putative	Bsal_08785
	1	GPI-anchored surface protein, putative	Bsal_10080
	1	GPI-anchored surface protein, putative	Bsal_11850
	1	GPI-anchored surface protein, putative	Bsal_12045
	1	GPI-anchored surface protein, putative	Bsal_12410
	1	GPI-anchored surface protein, putative	Bsal_12765
	1	GPI-anchored surface protein, putative	Bsal_17180
	1	GPI-anchored surface protein, putative	Bsal_18285
	1	GPI-anchored surface protein, putative	Bsal_22465
	1	GPI-anchored surface protein, putative	Bsal_23230
	1	GPI-anchored surface protein, putative	Bsal_24760
	1	GPI-anchored surface protein, putative	Bsal_25865
	1	GPI-anchored surface protein, putative	Bsal_26415
	1	GPI-anchored surface protein, putative	Bsal_26495
	1	GPI-anchored surface protein, putative	Bsal_26625
	1	GPI-anchored surface protein, putative	Bsal_26945
	1	GPI-anchored surface protein, putative	Bsal_26990
	1	GPI-anchored surface protein, putative	Bsal_27015
	1	GPI-anchored surface protein, putative	Bsal_28015
	1	GPI-anchored surface protein, putative	Bsal_29105
	1	GPI-anchored surface protein, putative	Bsal_29150
	1	GPI-anchored surface protein, putative	Bsal_29195
	1	GPI-anchored surface protein, putative	Bsal_30110
	1	GPI-anchored surface protein, putative	Bsal_30295
	1	GPI-anchored surface protein, putative	Bsal_30910
	1	GPI-anchored surface protein, putative	Bsal_31050
	1	GPI-anchored surface protein, putative	Bsal_31675
	1	GPI-anchored surface protein, putative	Bsal_31790
	1	GPI-anchored surface protein, putative	Bsal_31835
	1	GPI-anchored surface protein, putative	Bsal_31925
	1	GPI-anchored surface protein, putative	Bsal_32180
	1	GPI-anchored surface protein, putative	Bsal_33310
	1	GPI-anchored surface protein, putative	Bsal_34905
	1	GPI-anchored surface protein, putative	Bsal_36670
	1	GPI-anchored surface protein, putative	Bsal_36785
	1	GPI-anchored surface protein, putative	Bsal_38445
	1	GPI-anchored surface protein, putative	Bsal_38640
	1	GPI-anchored surface protein, putative	Bsal_39290
	1	GPI-anchored surface protein, putative	Bsal_40040
	1	GPI-anchored surface protein, putative	Bsal_41025
	1	GPI-anchored surface protein, putative	Bsal_41095
	1	GPI-anchored surface protein, putative	Bsal_41540
	1	GPI-anchored surface protein, putative	Bsal_43260
	1	GPI-anchored surface protein, putative	Bsal_43520
	1	GPI-anchored surface protein, putative	Bsal_43780
	1	GPI-anchored surface protein, putative	Bsal_44050
	1	GPI-anchored surface protein, putative	Bsal_45450
	1	GPI-anchored surface protein, putative	Bsal_45650
	1	GPI-anchored surface protein, putative	Bsal_45720
	1	GPI-anchored surface protein, putative	Bsal_45725
	1	GPI-anchored surface protein, putative	Bsal_46300
	1	GPI-anchored surface protein, putative	Bsal_46420
	1	GPI-anchored surface protein, putative	Bsal_46660
	1	GPI-anchored surface protein, putative	Bsal_46925
	1	GPI-anchored surface protein, putative	Bsal_47520
	1	GPI-anchored surface protein, putative	Bsal_49135
	1	GPI-anchored surface protein, putative	Bsal_49880
	1	GPI-anchored surface protein, putative	Bsal_50250
	1	GPI-anchored surface protein, putative	Bsal_51235
	1	GPI-anchored surface protein, putative	Bsal_52620
	1	GPI-anchored surface protein, putative	Bsal_52625
	1	GPI-anchored surface protein, putative	Bsal_53680
	1	GPI-anchored surface protein, putative	Bsal_53755
	1	GPI-anchored surface protein, putative	Bsal_54535
	1	GPI-anchored surface protein, putative	Bsal_54685
	1	GPI-anchored surface protein, putative	Bsal_56015
	1	GPI-anchored surface protein, putative	Bsal_56685
	1	GPI-anchored surface protein, putative	Bsal_56975
	1	GPI-anchored surface protein, putative	Bsal_57225
	1	GPI-anchored surface protein, putative	Bsal_59755
	1	GPI-anchored surface protein, putative	Bsal_60545
	1	GPI-anchored surface protein, putative	Bsal_60605
	1	GPI-anchored surface protein, putative	Bsal_61480
	1	GPI-anchored surface protein, putative	Bsal_62460
	1	GPI-anchored surface protein, putative	Bsal_62855
	1	GPI-anchored surface protein, putative	Bsal_64620
	1	GPI-anchored surface protein, putative	Bsal_65160
	1	GPI-anchored surface protein, putative	Bsal_66065
	1	GPI-anchored surface protein, putative	Bsal_66830
	1	GPI-anchored surface protein, putative	Bsal_67070
	1	GPI-anchored surface protein, putative	Bsal_67270
	1	GPI-anchored surface protein, putative	Bsal_68210
	1	GPI-anchored surface protein, putative	Bsal_70340
	1	GPI-anchored surface protein, putative	Bsal_70785
	1	GPI-anchored surface protein, putative	Bsal_71045
	1	GPI-anchored surface protein, putative	Bsal_72645
	1	GPI-anchored surface protein, putative	Bsal_72770
	1	GPI-anchored surface protein, putative	Bsal_72925
	1	GPI-anchored surface protein, putative	Bsal_73345
	1	GPI-anchored surface protein, putative	Bsal_74045
	1	GPI-anchored surface protein, putative	Bsal_75515
	1	GPI-anchored surface protein, putative	Bsal_75600
	1	GPI-anchored surface protein, putative	Bsal_75825
	1	GPI-anchored surface protein, putative	Bsal_77840
	1	GPI-anchored surface protein, putative	Bsal_78110
	1	GPI-anchored surface protein, putative	Bsal_78215
	1	GPI-anchored surface protein, putative	Bsal_78465
	1	GPI-anchored surface protein, putative	Bsal_78525
	1	GPI-anchored surface protein, putative	Bsal_78860
	1	GPI-anchored surface protein, putative	Bsal_78975
	1	GPI-anchored surface protein, putative	Bsal_81615
	1	GPI-anchored surface protein, putative	Bsal_82045
	1	GPI-anchored surface protein, putative	Bsal_82300
	1	GPI-anchored surface protein, putative	Bsal_83430
	1	GPI-anchored surface protein, putative	Bsal_83510
	1	GPI-anchored surface protein, putative	Bsal_84365
	1	GPI-anchored surface protein, putative	Bsal_84410
	1	GPI-anchored surface protein, putative	Bsal_84495
	1	GPI-anchored surface protein, putative	Bsal_84745
	1	GPI-anchored surface protein, putative	Bsal_87120
	1	GPI-anchored surface protein, putative	Bsal_88270
	1	GPI-anchored surface protein, putative	Bsal_90170
	1	GPI-anchored surface protein, putative	Bsal_90320
	1	GPI-anchored surface protein, putative	Bsal_90570
	1	GPI-anchored surface protein, putative	Bsal_92490
	1	GPI-anchored surface protein, putative	Bsal_92595
	1	GPI-anchored surface protein, putative	Bsal_93105
	1	GPI-anchored surface protein, putative	Bsal_93275
	1	GPI-anchored surface protein, putative	Bsal_94385
ORTHOMCL9261	2	GTPase-activating Rab protein, putative	Bsal_77970
	1	guanylate cyclase, putative	Bsal_76255
	1	helicase, putative	Bsal_32630
	1	histone H4, putative	Bsal_30945
	1	homogentisate 1,2-dioxygenase, putative	Bsal_09135
ORTHOMCL330	10	hypothetical protein, putative	Bsal_07325c	Bsal_50830c	Bsal_54215	Bsal_54415c	Bsal_55720c	Bsal_60365c	Bsal_74180	Bsal_81480	Bsal_84840c	Bsal_90060
ORTHOMCL500	8	hypothetical protein, putative	Bsal_01980c	Bsal_14275	Bsal_15060	Bsal_38820	Bsal_49975	Bsal_70520c	Bsal_81740	Bsal_82430
ORTHOMCL780	7	hypothetical protein, putative	Bsal_19975c	Bsal_19980c	Bsal_53650c	Bsal_56265c	Bsal_79890c	Bsal_90885	Bsal_93525
ORTHOMCL5340	4	hypothetical protein, putative	Bsal_02935c	Bsal_29025	Bsal_60865	Bsal_80080
ORTHOMCL5916	4	hypothetical protein, putative	Bsal_54155c	Bsal_65135	Bsal_85225c	Bsal_85235c
ORTHOMCL6963	3	hypothetical protein, putative	Bsal_09585c	Bsal_12735	Bsal_89225
ORTHOMCL7028	3	hypothetical protein, putative	Bsal_20620c	Bsal_42030	Bsal_42035
ORTHOMCL8236	2	hypothetical protein, putative	Bsal_01325c	Bsal_80765
ORTHOMCL8725	2	hypothetical protein, putative	Bsal_35820c	Bsal_88520
ORTHOMCL8977	2	hypothetical protein, putative	Bsal_55725c	Bsal_60370c
ORTHOMCL9264	2	hypothetical protein, putative	Bsal_78180c	Bsal_78255
	1	hypothetical protein, putative	Bsal_00905c
	1	hypothetical protein, putative	Bsal_00910c
	1	hypothetical protein, putative	Bsal_00915c
	1	hypothetical protein, putative	Bsal_01330c
	1	hypothetical protein, putative	Bsal_54180c
	1	hypothetical protein, putative	Bsal_65865c
	1	hypothetical protein, putative	Bsal_70350c
	1	hypothetical protein, putative	Bsal_73145c
	1	hypothetical protein, putative	Bsal_78955c
	1	hypothetical protein, putative	Bsal_47105c
ORTHOMCL82	31	hypothetical protein, putative	Bsal_00210	Bsal_02385	Bsal_02390	Bsal_04995	Bsal_05005	Bsal_16220	Bsal_19070	Bsal_22900	Bsal_25555	Bsal_47630	Bsal_47635	Bsal_49140	Bsal_50810	Bsal_54025	Bsal_60155	Bsal_60180	Bsal_60185	Bsal_60210	Bsal_63570	Bsal_71010	Bsal_71020	Bsal_74280	Bsal_74310	Bsal_76570	Bsal_79945	Bsal_80200	Bsal_81840	Bsal_83410	Bsal_83640	Bsal_88870	Bsal_92700
ORTHOMCL130	21	hypothetical protein, putative	Bsal_12785	Bsal_12790	Bsal_13995	Bsal_21245	Bsal_35425	Bsal_44175	Bsal_44180	Bsal_55590	Bsal_55595	Bsal_55600	Bsal_55605	Bsal_55610	Bsal_55615	Bsal_55620	Bsal_55740	Bsal_70565	Bsal_70570	Bsal_79220	Bsal_79225	Bsal_86070	Bsal_93460c
ORTHOMCL190	15	hypothetical protein, putative	Bsal_02770	Bsal_02795	Bsal_02800	Bsal_11510	Bsal_16750	Bsal_20260	Bsal_21235	Bsal_28800	Bsal_33180	Bsal_33195	Bsal_46570	Bsal_56280	Bsal_56285	Bsal_76775	Bsal_92745
ORTHOMCL232	13	hypothetical protein, putative	Bsal_20635	Bsal_39805	Bsal_50845	Bsal_50850	Bsal_50855	Bsal_50860	Bsal_52470	Bsal_63245	Bsal_63260	Bsal_63965	Bsal_66500	Bsal_86475	Bsal_91310
ORTHOMCL468	9	hypothetical protein, putative	Bsal_90625	Bsal_90630	Bsal_90720	Bsal_90730	Bsal_90735	Bsal_90750	Bsal_90755	Bsal_90770	Bsal_90780
ORTHOMCL3111	5	hypothetical protein, putative	Bsal_06080	Bsal_12005	Bsal_12010	Bsal_54545	Bsal_54555
ORTHOMCL4242	5	hypothetical protein, putative	Bsal_49795	Bsal_49805	Bsal_49865	Bsal_49925	Bsal_49945
ORTHOMCL8814	2	hypothetical protein, putative	Bsal_41930	Bsal_41935
ORTHOMCL8912	2	hypothetical protein, putative	Bsal_49840	Bsal_49845
ORTHOMCL9097	2	hypothetical protein, putative	Bsal_64365	Bsal_64370
ORTHOMCL31	83	hypothetical protein, putative	Bsal_02380	Bsal_13185	Bsal_13190	Bsal_13195	Bsal_19715	Bsal_19725	Bsal_19730	Bsal_19735	Bsal_23305	Bsal_23310	Bsal_23315	Bsal_23320	Bsal_23325	Bsal_24615	Bsal_24620	Bsal_29285	Bsal_29290	Bsal_29650	Bsal_32305	Bsal_33555	Bsal_33570	Bsal_33575	Bsal_33595	Bsal_33600	Bsal_33625	Bsal_40025	Bsal_40045	Bsal_40050	Bsal_40055	Bsal_40060	Bsal_40065	Bsal_40070	Bsal_40075	Bsal_40080	Bsal_42535	Bsal_51530	Bsal_51535	Bsal_51540	Bsal_53920	Bsal_53930	Bsal_53935	Bsal_53940	Bsal_53945	Bsal_53950	Bsal_56190	Bsal_56195	Bsal_56205
ORTHOMCL46	63	hypothetical protein, putative	Bsal_01850c	Bsal_01855c	Bsal_04120	Bsal_04130	Bsal_04135	Bsal_11530	Bsal_11535	Bsal_11550	Bsal_12290	Bsal_12650	Bsal_13090	Bsal_13095	Bsal_14190	Bsal_17710	Bsal_17715	Bsal_17720	Bsal_17725	Bsal_17730	Bsal_19295	Bsal_27295	Bsal_27300	Bsal_27315	Bsal_27320	Bsal_27325	Bsal_29265	Bsal_31880	Bsal_31885	Bsal_31890	Bsal_33200	Bsal_42975	Bsal_50340	Bsal_50815	Bsal_55215	Bsal_56300	Bsal_59825	Bsal_59830	Bsal_59835	Bsal_59840	Bsal_59845	Bsal_59850	Bsal_61890	Bsal_61920	Bsal_61925	Bsal_64175	Bsal_72065	Bsal_72335	Bsal_74315
ORTHOMCL77	33	hypothetical protein, putative	Bsal_11505	Bsal_11630	Bsal_11635	Bsal_11710	Bsal_11715	Bsal_19825	Bsal_19830	Bsal_20170	Bsal_20240	Bsal_20290	Bsal_26435	Bsal_26440	Bsal_26450	Bsal_26455	Bsal_31380	Bsal_40145	Bsal_42940	Bsal_42945	Bsal_58270	Bsal_58275	Bsal_59870	Bsal_59875	Bsal_59880c	Bsal_60375	Bsal_60380	Bsal_61910	Bsal_61915	Bsal_66505	Bsal_66510	Bsal_66515	Bsal_74780	Bsal_86710	Bsal_88940
ORTHOMCL79	32	hypothetical protein, putative	Bsal_00005	Bsal_09165	Bsal_10105	Bsal_10110	Bsal_16155	Bsal_22690c	Bsal_30520	Bsal_39825	Bsal_40200	Bsal_40210	Bsal_40215	Bsal_40915	Bsal_40920	Bsal_49335	Bsal_50395	Bsal_55190	Bsal_55195	Bsal_69860	Bsal_69865	Bsal_69870	Bsal_69960	Bsal_71625	Bsal_71630	Bsal_71635	Bsal_80210	Bsal_88535	Bsal_88540	Bsal_90340	Bsal_90475	Bsal_90480	Bsal_91640	Bsal_91645
ORTHOMCL96	29	hypothetical protein, putative	Bsal_14555	Bsal_14560	Bsal_35175	Bsal_35225	Bsal_40105	Bsal_40115	Bsal_40120	Bsal_40125	Bsal_40130	Bsal_49110	Bsal_49515	Bsal_49520	Bsal_49525	Bsal_49530	Bsal_49535	Bsal_49540	Bsal_51505	Bsal_51510	Bsal_51575	Bsal_51580	Bsal_61370	Bsal_61405	Bsal_61410	Bsal_61415	Bsal_65630	Bsal_65635	Bsal_65650	Bsal_84360	Bsal_84375
ORTHOMCL112	24	hypothetical protein, putative	Bsal_49350	Bsal_49355	Bsal_49390	Bsal_49395	Bsal_49400	Bsal_50635	Bsal_75630	Bsal_75635	Bsal_75655	Bsal_75660	Bsal_75665	Bsal_75670	Bsal_75680	Bsal_75685	Bsal_75690	Bsal_90120	Bsal_90125	Bsal_90130	Bsal_90135	Bsal_90145	Bsal_91270	Bsal_91275	Bsal_91280	Bsal_91285
ORTHOMCL144	20	hypothetical protein, putative	Bsal_39690	Bsal_39695	Bsal_45910	Bsal_64250	Bsal_64255	Bsal_64260	Bsal_64265	Bsal_76695	Bsal_76700	Bsal_76705	Bsal_76710	Bsal_76715	Bsal_76720	Bsal_76725	Bsal_76730	Bsal_76735	Bsal_76815	Bsal_76825	Bsal_76830	Bsal_76835
ORTHOMCL152	19	hypothetical protein, putative	Bsal_54565	Bsal_83645	Bsal_83650	Bsal_89420	Bsal_89425	Bsal_89430	Bsal_89435	Bsal_89440	Bsal_89445	Bsal_89475	Bsal_89480	Bsal_92760	Bsal_92765	Bsal_92770	Bsal_92775	Bsal_92785	Bsal_92790	Bsal_92800	Bsal_93540
ORTHOMCL178	16	hypothetical protein, putative	Bsal_11390	Bsal_11395	Bsal_11480	Bsal_23900	Bsal_35880	Bsal_43765	Bsal_44375	Bsal_44380	Bsal_50605	Bsal_50610	Bsal_58080	Bsal_59795	Bsal_59800	Bsal_59805	Bsal_63645	Bsal_86060
ORTHOMCL209	14	hypothetical protein, putative	Bsal_32190	Bsal_37000	Bsal_37090	Bsal_42890	Bsal_78060	Bsal_80800	Bsal_80805	Bsal_80810	Bsal_80815	Bsal_80820	Bsal_91550	Bsal_91555	Bsal_91945	Bsal_91950
ORTHOMCL225	13	hypothetical protein, putative	Bsal_04965	Bsal_29570c	Bsal_35445	Bsal_35910	Bsal_43760c	Bsal_49770c	Bsal_57505	Bsal_65860	Bsal_84190	Bsal_85965	Bsal_85970	Bsal_85975	Bsal_90540
ORTHOMCL226	13	hypothetical protein, putative	Bsal_05445	Bsal_11435	Bsal_15195	Bsal_19570	Bsal_19575	Bsal_19580	Bsal_19585	Bsal_44970	Bsal_78195	Bsal_78200	Bsal_78210	Bsal_81860	Bsal_81865
ORTHOMCL256	12	hypothetical protein, putative	Bsal_01790	Bsal_51255	Bsal_55290	Bsal_55295	Bsal_55300	Bsal_55305	Bsal_78625	Bsal_78645	Bsal_78655	Bsal_82565	Bsal_83140	Bsal_83145
ORTHOMCL387	9	hypothetical protein, putative	Bsal_00950	Bsal_15185	Bsal_15190	Bsal_29540	Bsal_29545	Bsal_60070	Bsal_70515	Bsal_90525	Bsal_93280
ORTHOMCL389	9	hypothetical protein, putative	Bsal_02630	Bsal_02635	Bsal_91400	Bsal_91405	Bsal_91410	Bsal_91415	Bsal_91420	Bsal_91425	Bsal_91430
ORTHOMCL390	9	hypothetical protein, putative	Bsal_02640	Bsal_08050	Bsal_13070	Bsal_54360	Bsal_58365	Bsal_58370	Bsal_87060	Bsal_87115	Bsal_87125
ORTHOMCL398	9	hypothetical protein, putative	Bsal_06850	Bsal_49035	Bsal_49040	Bsal_86580	Bsal_87385	Bsal_87390	Bsal_87400	Bsal_87405	Bsal_87415
ORTHOMCL419	9	hypothetical protein, putative	Bsal_25490	Bsal_25495	Bsal_70890	Bsal_70895	Bsal_85440	Bsal_93925	Bsal_93930	Bsal_93935	Bsal_93940
ORTHOMCL423	9	hypothetical protein, putative	Bsal_26950	Bsal_26960	Bsal_26965	Bsal_26980	Bsal_26985	Bsal_26995	Bsal_27000	Bsal_27005	Bsal_27020
ORTHOMCL501	8	hypothetical protein, putative	Bsal_02620	Bsal_19985c	Bsal_53640c	Bsal_56255c	Bsal_79875c	Bsal_79880c	Bsal_90895	Bsal_93535
ORTHOMCL517	8	hypothetical protein, putative	Bsal_09265	Bsal_09270	Bsal_09275	Bsal_09285	Bsal_09290	Bsal_09295	Bsal_59710	Bsal_59720
ORTHOMCL530	8	hypothetical protein, putative	Bsal_14240	Bsal_14265	Bsal_39850	Bsal_43830	Bsal_54880	Bsal_61385	Bsal_75255	Bsal_75260
ORTHOMCL792	7	hypothetical protein, putative	Bsal_20985	Bsal_39820	Bsal_42875	Bsal_43850	Bsal_86350	Bsal_86365	Bsal_89200
ORTHOMCL879	7	hypothetical protein, putative	Bsal_47945	Bsal_88985	Bsal_88990	Bsal_88995	Bsal_89000	Bsal_89005	Bsal_89010
ORTHOMCL971	7	hypothetical protein, putative	Bsal_81810	Bsal_81820	Bsal_81855c	Bsal_82605c	Bsal_83380c	Bsal_86680c	Bsal_86705c
ORTHOMCL1164	6	hypothetical protein, putative	Bsal_06325	Bsal_35505c	Bsal_35525	Bsal_35530	Bsal_35535	Bsal_35540
ORTHOMCL1300	6	hypothetical protein, putative	Bsal_12365	Bsal_26485	Bsal_34215	Bsal_39995	Bsal_50730	Bsal_79210
ORTHOMCL1312	6	hypothetical protein, putative	Bsal_12925	Bsal_17755	Bsal_36570	Bsal_52395	Bsal_61785	Bsal_61790
ORTHOMCL1339	6	hypothetical protein, putative	Bsal_14170	Bsal_33255	Bsal_84005	Bsal_85610	Bsal_85615	Bsal_85620
ORTHOMCL3047	5	hypothetical protein, putative	Bsal_03920	Bsal_32140	Bsal_57185	Bsal_57190	Bsal_57240
ORTHOMCL3500	5	hypothetical protein, putative	Bsal_23035	Bsal_23065	Bsal_23085	Bsal_23090	Bsal_93990
ORTHOMCL3754	5	hypothetical protein, putative	Bsal_32485	Bsal_55010	Bsal_57635	Bsal_67915	Bsal_86675
ORTHOMCL4014	5	hypothetical protein, putative	Bsal_42235	Bsal_42240	Bsal_60215	Bsal_74015	Bsal_74020
ORTHOMCL4068	5	hypothetical protein, putative	Bsal_44415	Bsal_44520	Bsal_44530	Bsal_56025	Bsal_65170
ORTHOMCL4382	5	hypothetical protein, putative	Bsal_56915	Bsal_56920	Bsal_56930	Bsal_56935	Bsal_57270
ORTHOMCL4388	5	hypothetical protein, putative	Bsal_57275	Bsal_57290	Bsal_57295	Bsal_57300	Bsal_64360
ORTHOMCL4519	5	hypothetical protein, putative	Bsal_62975	Bsal_71600	Bsal_71605	Bsal_71610	Bsal_71615
ORTHOMCL4708	5	hypothetical protein, putative	Bsal_71125	Bsal_71280	Bsal_71285	Bsal_85430	Bsal_85445
ORTHOMCL4744	5	hypothetical protein, putative	Bsal_72215	Bsal_72220	Bsal_72225	Bsal_72230	Bsal_72235
ORTHOMCL5326	4	hypothetical protein, putative	Bsal_00995	Bsal_20360	Bsal_32165	Bsal_72340
ORTHOMCL5328	4	hypothetical protein, putative	Bsal_01560	Bsal_01700	Bsal_01705	Bsal_07955
ORTHOMCL5336	4	hypothetical protein, putative	Bsal_02415	Bsal_23075	Bsal_59655	Bsal_81530
ORTHOMCL5378	4	hypothetical protein, putative	Bsal_05895	Bsal_05900	Bsal_05905	Bsal_05915
ORTHOMCL5387	4	hypothetical protein, putative	Bsal_06675	Bsal_06680	Bsal_06685	Bsal_06865
ORTHOMCL5400	4	hypothetical protein, putative	Bsal_07935	Bsal_15620	Bsal_15625	Bsal_93185
ORTHOMCL5432	4	hypothetical protein, putative	Bsal_10370	Bsal_17095	Bsal_37170	Bsal_48080
ORTHOMCL5433	4	hypothetical protein, putative	Bsal_10400	Bsal_49950	Bsal_62360	Bsal_93880
ORTHOMCL5435	4	hypothetical protein, putative	Bsal_10525	Bsal_71340	Bsal_71345	Bsal_71350
ORTHOMCL5506	4	hypothetical protein, putative	Bsal_16785	Bsal_53090	Bsal_53095	Bsal_64055
ORTHOMCL5529	4	hypothetical protein, putative	Bsal_18840	Bsal_19455	Bsal_23885	Bsal_23890
ORTHOMCL5541	4	hypothetical protein, putative	Bsal_19675	Bsal_19845	Bsal_19850	Bsal_19855
ORTHOMCL5546	4	hypothetical protein, putative	Bsal_20150	Bsal_20155	Bsal_20165	Bsal_67375
ORTHOMCL5552	4	hypothetical protein, putative	Bsal_21435	Bsal_21440	Bsal_21450	Bsal_85580
ORTHOMCL5555	4	hypothetical protein, putative	Bsal_21580	Bsal_29705	Bsal_79155	Bsal_86460
ORTHOMCL5598	4	hypothetical protein, putative	Bsal_25140	Bsal_38985	Bsal_38990	Bsal_38995
ORTHOMCL5613	4	hypothetical protein, putative	Bsal_26780	Bsal_26785	Bsal_26790	Bsal_26795
ORTHOMCL5666	4	hypothetical protein, putative	Bsal_31660	Bsal_31665	Bsal_31670	Bsal_90975
ORTHOMCL5690	4	hypothetical protein, putative	Bsal_33845	Bsal_75755	Bsal_75775	Bsal_75780
ORTHOMCL5751	4	hypothetical protein, putative	Bsal_41020	Bsal_41030	Bsal_41035	Bsal_41040
ORTHOMCL5760	4	hypothetical protein, putative	Bsal_42070	Bsal_42245	Bsal_42250	Bsal_74025
ORTHOMCL5804	4	hypothetical protein, putative	Bsal_45440	Bsal_45455	Bsal_45460	Bsal_45465
ORTHOMCL5819	4	hypothetical protein, putative	Bsal_46665	Bsal_46670	Bsal_46675	Bsal_46680
ORTHOMCL5859	4	hypothetical protein, putative	Bsal_48795	Bsal_48800	Bsal_48810	Bsal_48815
ORTHOMCL5993	4	hypothetical protein, putative	Bsal_60230	Bsal_60235	Bsal_60240	Bsal_60245
ORTHOMCL6016	4	hypothetical protein, putative	Bsal_62945	Bsal_62950	Bsal_62960	Bsal_93000
ORTHOMCL6082	4	hypothetical protein, putative	Bsal_70630	Bsal_70635	Bsal_84315	Bsal_87680
ORTHOMCL6129	4	hypothetical protein, putative	Bsal_75550	Bsal_75565	Bsal_75570	Bsal_92675
ORTHOMCL6173	4	hypothetical protein, putative	Bsal_79545	Bsal_79550	Bsal_79555	Bsal_79560
ORTHOMCL6210	4	hypothetical protein, putative	Bsal_83470	Bsal_83475	Bsal_83480	Bsal_90905
ORTHOMCL6220	4	hypothetical protein, putative	Bsal_85655	Bsal_85660	Bsal_85695	Bsal_85700
ORTHOMCL6235	4	hypothetical protein, putative	Bsal_88585	Bsal_88590	Bsal_88595	Bsal_88605
ORTHOMCL6888	3	hypothetical protein, putative	Bsal_00710	Bsal_00895	Bsal_57075
ORTHOMCL6892	3	hypothetical protein, putative	Bsal_01420	Bsal_61795	Bsal_61800
ORTHOMCL6893	3	hypothetical protein, putative	Bsal_01495	Bsal_01500	Bsal_01505
ORTHOMCL6906	3	hypothetical protein, putative	Bsal_02780	Bsal_02785	Bsal_02790
ORTHOMCL6909	3	hypothetical protein, putative	Bsal_02975	Bsal_03035	Bsal_03050
ORTHOMCL6918	3	hypothetical protein, putative	Bsal_04090	Bsal_81205	Bsal_81215
ORTHOMCL6942	3	hypothetical protein, putative	Bsal_06295	Bsal_13175	Bsal_13180
ORTHOMCL6943	3	hypothetical protein, putative	Bsal_06310	Bsal_62345	Bsal_93865
ORTHOMCL6956	3	hypothetical protein, putative	Bsal_08850	Bsal_08855	Bsal_65995
ORTHOMCL6974	3	hypothetical protein, putative	Bsal_11140	Bsal_20380	Bsal_20390
ORTHOMCL6979	3	hypothetical protein, putative	Bsal_11860	Bsal_11865	Bsal_11945
ORTHOMCL7001	3	hypothetical protein, putative	Bsal_15215	Bsal_15220	Bsal_15230
ORTHOMCL7004	3	hypothetical protein, putative	Bsal_15410	Bsal_15415	Bsal_15420
ORTHOMCL7006	3	hypothetical protein, putative	Bsal_15640	Bsal_65260	Bsal_65265
ORTHOMCL7011	3	hypothetical protein, putative	Bsal_16880	Bsal_16885	Bsal_16890
ORTHOMCL7019	3	hypothetical protein, putative	Bsal_18150	Bsal_18155	Bsal_18160
ORTHOMCL7031	3	hypothetical protein, putative	Bsal_20915	Bsal_75805	Bsal_75810
ORTHOMCL7036	3	hypothetical protein, putative	Bsal_21445	Bsal_21460	Bsal_85585
ORTHOMCL7043	3	hypothetical protein, putative	Bsal_22870	Bsal_22875	Bsal_22880
ORTHOMCL7044	3	hypothetical protein, putative	Bsal_22950	Bsal_80570	Bsal_80575
ORTHOMCL7049	3	hypothetical protein, putative	Bsal_23910	Bsal_29555c	Bsal_91300c
ORTHOMCL7060	3	hypothetical protein, putative	Bsal_26710	Bsal_26720	Bsal_43775
ORTHOMCL7061	3	hypothetical protein, putative	Bsal_26890	Bsal_26895	Bsal_26910
ORTHOMCL7067	3	hypothetical protein, putative	Bsal_28260	Bsal_30400	Bsal_93220
ORTHOMCL7072	3	hypothetical protein, putative	Bsal_28730	Bsal_28735	Bsal_28895
ORTHOMCL7089	3	hypothetical protein, putative	Bsal_30560	Bsal_30570	Bsal_30580
ORTHOMCL7099	3	hypothetical protein, putative	Bsal_31650	Bsal_31815	Bsal_90960
ORTHOMCL7100	3	hypothetical protein, putative	Bsal_31840	Bsal_31845	Bsal_31850
ORTHOMCL7135	3	hypothetical protein, putative	Bsal_36140	Bsal_36155	Bsal_91805
ORTHOMCL7154	3	hypothetical protein, putative	Bsal_39655	Bsal_39660	Bsal_88815
ORTHOMCL7167	3	hypothetical protein, putative	Bsal_41860	Bsal_41865	Bsal_41870
ORTHOMCL7170	3	hypothetical protein, putative	Bsal_42620	Bsal_62355	Bsal_93875
ORTHOMCL7174	3	hypothetical protein, putative	Bsal_42835	Bsal_42855	Bsal_42860
ORTHOMCL7190	3	hypothetical protein, putative	Bsal_45980	Bsal_45985	Bsal_81435
ORTHOMCL7210	3	hypothetical protein, putative	Bsal_49810	Bsal_49815	Bsal_49820
ORTHOMCL7222	3	hypothetical protein, putative	Bsal_52835	Bsal_52845	Bsal_62020
ORTHOMCL7242	3	hypothetical protein, putative	Bsal_56820	Bsal_56825	Bsal_56895
ORTHOMCL7249	3	hypothetical protein, putative	Bsal_59495	Bsal_59505	Bsal_59515
ORTHOMCL7255	3	hypothetical protein, putative	Bsal_61045	Bsal_61050	Bsal_84490
ORTHOMCL7258	3	hypothetical protein, putative	Bsal_61315	Bsal_61330	Bsal_61335
ORTHOMCL7265	3	hypothetical protein, putative	Bsal_62250	Bsal_62255	Bsal_62295
ORTHOMCL7269	3	hypothetical protein, putative	Bsal_62800	Bsal_62840	Bsal_62850
ORTHOMCL7270	3	hypothetical protein, putative	Bsal_62815	Bsal_62860	Bsal_93090
ORTHOMCL7273	3	hypothetical protein, putative	Bsal_62955	Bsal_70190	Bsal_93005
ORTHOMCL7276	3	hypothetical protein, putative	Bsal_63590	Bsal_75555	Bsal_93970
ORTHOMCL7304	3	hypothetical protein, putative	Bsal_68320	Bsal_87345	Bsal_87350
ORTHOMCL7309	3	hypothetical protein, putative	Bsal_69050	Bsal_69055	Bsal_69060
ORTHOMCL7312	3	hypothetical protein, putative	Bsal_69205	Bsal_69415	Bsal_69420
ORTHOMCL7334	3	hypothetical protein, putative	Bsal_74390	Bsal_74395	Bsal_74400
ORTHOMCL7338	3	hypothetical protein, putative	Bsal_75335	Bsal_86085	Bsal_86090
ORTHOMCL7343	3	hypothetical protein, putative	Bsal_77150	Bsal_77155	Bsal_77160
ORTHOMCL7351	3	hypothetical protein, putative	Bsal_78220	Bsal_86515	Bsal_86520
ORTHOMCL7354	3	hypothetical protein, putative	Bsal_78460	Bsal_78470	Bsal_78485
ORTHOMCL7363	3	hypothetical protein, putative	Bsal_79835	Bsal_89680	Bsal_89690
ORTHOMCL7378	3	hypothetical protein, putative	Bsal_82010	Bsal_82015	Bsal_86170
ORTHOMCL7386	3	hypothetical protein, putative	Bsal_83870	Bsal_83875	Bsal_83880
ORTHOMCL7393	3	hypothetical protein, putative	Bsal_84950	Bsal_84955	Bsal_84960
ORTHOMCL7394	3	hypothetical protein, putative	Bsal_85260	Bsal_85265	Bsal_85270
ORTHOMCL7411	3	hypothetical protein, putative	Bsal_89805	Bsal_89835	Bsal_89840
ORTHOMCL7412	3	hypothetical protein, putative	Bsal_89880	Bsal_89885	Bsal_89890
ORTHOMCL7413	3	hypothetical protein, putative	Bsal_90010	Bsal_90015	Bsal_90025
ORTHOMCL7424	3	hypothetical protein, putative	Bsal_92935	Bsal_92940	Bsal_92945
ORTHOMCL8214	2	hypothetical protein, putative	Bsal_00105	Bsal_00110
ORTHOMCL8217	2	hypothetical protein, putative	Bsal_00230	Bsal_54755
ORTHOMCL8227	2	hypothetical protein, putative	Bsal_00770	Bsal_00775
ORTHOMCL8232	2	hypothetical protein, putative	Bsal_01090	Bsal_14925
ORTHOMCL8234	2	hypothetical protein, putative	Bsal_01170	Bsal_01225
ORTHOMCL8238	2	hypothetical protein, putative	Bsal_01550	Bsal_55730
ORTHOMCL8241	2	hypothetical protein, putative	Bsal_01760	Bsal_38330
ORTHOMCL8246	2	hypothetical protein, putative	Bsal_02165	Bsal_02365
ORTHOMCL8248	2	hypothetical protein, putative	Bsal_02260	Bsal_02265
ORTHOMCL8253	2	hypothetical protein, putative	Bsal_02410	Bsal_18900
ORTHOMCL8255	2	hypothetical protein, putative	Bsal_02525	Bsal_02545
ORTHOMCL8257	2	hypothetical protein, putative	Bsal_02535	Bsal_02555
ORTHOMCL8258	2	hypothetical protein, putative	Bsal_02540	Bsal_02560
ORTHOMCL8260	2	hypothetical protein, putative	Bsal_02580	Bsal_02595
ORTHOMCL8263	2	hypothetical protein, putative	Bsal_02950	Bsal_90315
ORTHOMCL8267	2	hypothetical protein, putative	Bsal_03330	Bsal_03340
ORTHOMCL8269	2	hypothetical protein, putative	Bsal_03370	Bsal_03375
ORTHOMCL8271	2	hypothetical protein, putative	Bsal_03390	Bsal_05770
ORTHOMCL8280	2	hypothetical protein, putative	Bsal_03895	Bsal_54430
ORTHOMCL8281	2	hypothetical protein, putative	Bsal_03960	Bsal_04060
ORTHOMCL8282	2	hypothetical protein, putative	Bsal_03980	Bsal_81990
ORTHOMCL8283	2	hypothetical protein, putative	Bsal_04015	Bsal_13220
ORTHOMCL8284	2	hypothetical protein, putative	Bsal_04065	Bsal_72050
ORTHOMCL8299	2	hypothetical protein, putative	Bsal_04955	Bsal_18370
ORTHOMCL8300	2	hypothetical protein, putative	Bsal_04960	Bsal_60940c
ORTHOMCL8301	2	hypothetical protein, putative	Bsal_04990	Bsal_05000
ORTHOMCL8303	2	hypothetical protein, putative	Bsal_05050	Bsal_93030
ORTHOMCL8304	2	hypothetical protein, putative	Bsal_05095	Bsal_05105
ORTHOMCL8305	2	hypothetical protein, putative	Bsal_05110	Bsal_05115
ORTHOMCL8306	2	hypothetical protein, putative	Bsal_05140	Bsal_73020
ORTHOMCL8309	2	hypothetical protein, putative	Bsal_05425	Bsal_28475
ORTHOMCL8314	2	hypothetical protein, putative	Bsal_05925	Bsal_05940
ORTHOMCL8315	2	hypothetical protein, putative	Bsal_05930	Bsal_05945
ORTHOMCL8317	2	hypothetical protein, putative	Bsal_06015	Bsal_06020
ORTHOMCL8332	2	hypothetical protein, putative	Bsal_06625	Bsal_06645
ORTHOMCL8334	2	hypothetical protein, putative	Bsal_06720	Bsal_06735
ORTHOMCL8335	2	hypothetical protein, putative	Bsal_06835	Bsal_06840
ORTHOMCL8337	2	hypothetical protein, putative	Bsal_06895	Bsal_83460
ORTHOMCL8338	2	hypothetical protein, putative	Bsal_06900	Bsal_07275
ORTHOMCL8340	2	hypothetical protein, putative	Bsal_07070	Bsal_07085
ORTHOMCL8342	2	hypothetical protein, putative	Bsal_07245	Bsal_07250
ORTHOMCL8348	2	hypothetical protein, putative	Bsal_07585	Bsal_07755
ORTHOMCL8349	2	hypothetical protein, putative	Bsal_07715	Bsal_45795
ORTHOMCL8352	2	hypothetical protein, putative	Bsal_07815	Bsal_54085
ORTHOMCL8353	2	hypothetical protein, putative	Bsal_07875	Bsal_07880
ORTHOMCL8354	2	hypothetical protein, putative	Bsal_07940	Bsal_82810
ORTHOMCL8357	2	hypothetical protein, putative	Bsal_08080	Bsal_08085
ORTHOMCL8363	2	hypothetical protein, putative	Bsal_08400	Bsal_93150
ORTHOMCL8368	2	hypothetical protein, putative	Bsal_08560	Bsal_08565
ORTHOMCL8374	2	hypothetical protein, putative	Bsal_09175	Bsal_83450
ORTHOMCL8375	2	hypothetical protein, putative	Bsal_09230	Bsal_10430
ORTHOMCL8384	2	hypothetical protein, putative	Bsal_10005	Bsal_10010
ORTHOMCL8392	2	hypothetical protein, putative	Bsal_10455	Bsal_21010
ORTHOMCL8393	2	hypothetical protein, putative	Bsal_10465	Bsal_64455
ORTHOMCL8404	2	hypothetical protein, putative	Bsal_11515	Bsal_11520
ORTHOMCL8410	2	hypothetical protein, putative	Bsal_11880	Bsal_11885
ORTHOMCL8417	2	hypothetical protein, putative	Bsal_12250	Bsal_29940
ORTHOMCL8424	2	hypothetical protein, putative	Bsal_12665	Bsal_12670
ORTHOMCL8437	2	hypothetical protein, putative	Bsal_13650	Bsal_13655
ORTHOMCL8438	2	hypothetical protein, putative	Bsal_13675	Bsal_58515
ORTHOMCL8439	2	hypothetical protein, putative	Bsal_13680	Bsal_58520
ORTHOMCL8440	2	hypothetical protein, putative	Bsal_14185	Bsal_83945
ORTHOMCL8444	2	hypothetical protein, putative	Bsal_14545	Bsal_31910
ORTHOMCL8454	2	hypothetical protein, putative	Bsal_14850	Bsal_14855
ORTHOMCL8456	2	hypothetical protein, putative	Bsal_14915	Bsal_14920
ORTHOMCL8460	2	hypothetical protein, putative	Bsal_15310	Bsal_15315
ORTHOMCL8461	2	hypothetical protein, putative	Bsal_15630	Bsal_15635
ORTHOMCL8469	2	hypothetical protein, putative	Bsal_16165	Bsal_41415
ORTHOMCL8470	2	hypothetical protein, putative	Bsal_16325	Bsal_35680
ORTHOMCL8485	2	hypothetical protein, putative	Bsal_17340	Bsal_17355
ORTHOMCL8486	2	hypothetical protein, putative	Bsal_17360	Bsal_17465
ORTHOMCL8496	2	hypothetical protein, putative	Bsal_18365	Bsal_60945
ORTHOMCL8505	2	hypothetical protein, putative	Bsal_18680	Bsal_88925
ORTHOMCL8514	2	hypothetical protein, putative	Bsal_19260	Bsal_19275
ORTHOMCL8522	2	hypothetical protein, putative	Bsal_19905	Bsal_19910
ORTHOMCL8525	2	hypothetical protein, putative	Bsal_20395	Bsal_20405
ORTHOMCL8526	2	hypothetical protein, putative	Bsal_20420	Bsal_20500
ORTHOMCL8532	2	hypothetical protein, putative	Bsal_20930	Bsal_20935
ORTHOMCL8539	2	hypothetical protein, putative	Bsal_21280	Bsal_29170
ORTHOMCL8540	2	hypothetical protein, putative	Bsal_21315	Bsal_21320
ORTHOMCL8552	2	hypothetical protein, putative	Bsal_22495	Bsal_22620
ORTHOMCL8553	2	hypothetical protein, putative	Bsal_22500	Bsal_22625
ORTHOMCL8563	2	hypothetical protein, putative	Bsal_23645	Bsal_23785
ORTHOMCL8565	2	hypothetical protein, putative	Bsal_23750	Bsal_83775
ORTHOMCL8567	2	hypothetical protein, putative	Bsal_23905	Bsal_29560c
ORTHOMCL8582	2	hypothetical protein, putative	Bsal_25360	Bsal_25370
ORTHOMCL8597	2	hypothetical protein, putative	Bsal_26490	Bsal_41420
ORTHOMCL8601	2	hypothetical protein, putative	Bsal_26705	Bsal_26715
ORTHOMCL8613	2	hypothetical protein, putative	Bsal_27980	Bsal_69500
ORTHOMCL8615	2	hypothetical protein, putative	Bsal_28215	Bsal_70845
ORTHOMCL8620	2	hypothetical protein, putative	Bsal_28595	Bsal_28675
ORTHOMCL8628	2	hypothetical protein, putative	Bsal_28870	Bsal_28875
ORTHOMCL8639	2	hypothetical protein, putative	Bsal_29590	Bsal_69470
ORTHOMCL8645	2	hypothetical protein, putative	Bsal_30115	Bsal_30125
ORTHOMCL8646	2	hypothetical protein, putative	Bsal_30260	Bsal_30270
ORTHOMCL8649	2	hypothetical protein, putative	Bsal_30445	Bsal_30455
ORTHOMCL8652	2	hypothetical protein, putative	Bsal_30595	Bsal_91845
ORTHOMCL8655	2	hypothetical protein, putative	Bsal_30780	Bsal_30790
ORTHOMCL8668	2	hypothetical protein, putative	Bsal_31510	Bsal_31515
ORTHOMCL8670	2	hypothetical protein, putative	Bsal_31655	Bsal_90965
ORTHOMCL8679	2	hypothetical protein, putative	Bsal_32300	Bsal_74810
ORTHOMCL8690	2	hypothetical protein, putative	Bsal_32915	Bsal_33045
ORTHOMCL8694	2	hypothetical protein, putative	Bsal_33280	Bsal_33285
ORTHOMCL8698	2	hypothetical protein, putative	Bsal_33475	Bsal_33480
ORTHOMCL8701	2	hypothetical protein, putative	Bsal_33510	Bsal_72410
ORTHOMCL8702	2	hypothetical protein, putative	Bsal_33535	Bsal_33540
ORTHOMCL8703	2	hypothetical protein, putative	Bsal_33765	Bsal_33870
ORTHOMCL8711	2	hypothetical protein, putative	Bsal_34770	Bsal_34775
ORTHOMCL8713	2	hypothetical protein, putative	Bsal_35040	Bsal_92155
ORTHOMCL8714	2	hypothetical protein, putative	Bsal_35070	Bsal_35075
ORTHOMCL8715	2	hypothetical protein, putative	Bsal_35215	Bsal_88025
ORTHOMCL8717	2	hypothetical protein, putative	Bsal_35305	Bsal_35310
ORTHOMCL8720	2	hypothetical protein, putative	Bsal_35550	Bsal_35575
ORTHOMCL8723	2	hypothetical protein, putative	Bsal_35665	Bsal_51300
ORTHOMCL8726	2	hypothetical protein, putative	Bsal_35915	Bsal_36050
ORTHOMCL8730	2	hypothetical protein, putative	Bsal_35985	Bsal_35990
ORTHOMCL8739	2	hypothetical protein, putative	Bsal_36475	Bsal_92720
ORTHOMCL8747	2	hypothetical protein, putative	Bsal_36960	Bsal_36965
ORTHOMCL8748	2	hypothetical protein, putative	Bsal_36985	Bsal_50365
ORTHOMCL8759	2	hypothetical protein, putative	Bsal_37470	Bsal_37475
ORTHOMCL8761	2	hypothetical protein, putative	Bsal_37695	Bsal_37700
ORTHOMCL8764	2	hypothetical protein, putative	Bsal_37845	Bsal_37850
ORTHOMCL8766	2	hypothetical protein, putative	Bsal_37910	Bsal_38110
ORTHOMCL8776	2	hypothetical protein, putative	Bsal_38970	Bsal_63045
ORTHOMCL8782	2	hypothetical protein, putative	Bsal_39385	Bsal_94270
ORTHOMCL8785	2	hypothetical protein, putative	Bsal_39975	Bsal_39980
ORTHOMCL8788	2	hypothetical protein, putative	Bsal_40320	Bsal_40325
ORTHOMCL8790	2	hypothetical protein, putative	Bsal_40415	Bsal_40520
ORTHOMCL8795	2	hypothetical protein, putative	Bsal_40795	Bsal_40805
ORTHOMCL8796	2	hypothetical protein, putative	Bsal_40800	Bsal_40810
ORTHOMCL8801	2	hypothetical protein, putative	Bsal_41000	Bsal_41005
ORTHOMCL8807	2	hypothetical protein, putative	Bsal_41445	Bsal_41450
ORTHOMCL8815	2	hypothetical protein, putative	Bsal_42010	Bsal_80105
ORTHOMCL8839	2	hypothetical protein, putative	Bsal_43515	Bsal_43555
ORTHOMCL8840	2	hypothetical protein, putative	Bsal_43585	Bsal_43590
ORTHOMCL8841	2	hypothetical protein, putative	Bsal_43610	Bsal_43615
ORTHOMCL8842	2	hypothetical protein, putative	Bsal_43875	Bsal_85990
ORTHOMCL8846	2	hypothetical protein, putative	Bsal_44135	Bsal_90980
ORTHOMCL8849	2	hypothetical protein, putative	Bsal_44485	Bsal_75380
ORTHOMCL8850	2	hypothetical protein, putative	Bsal_44495	Bsal_61160
ORTHOMCL8851	2	hypothetical protein, putative	Bsal_44505	Bsal_65155
ORTHOMCL8865	2	hypothetical protein, putative	Bsal_45345	Bsal_45350
ORTHOMCL8866	2	hypothetical protein, putative	Bsal_45410	Bsal_74820
ORTHOMCL8868	2	hypothetical protein, putative	Bsal_45560	Bsal_45565
ORTHOMCL8870	2	hypothetical protein, putative	Bsal_45680	Bsal_45690
ORTHOMCL8873	2	hypothetical protein, putative	Bsal_45930	Bsal_45945
ORTHOMCL8875	2	hypothetical protein, putative	Bsal_46210	Bsal_46215
ORTHOMCL8885	2	hypothetical protein, putative	Bsal_47480	Bsal_85940
ORTHOMCL8887	2	hypothetical protein, putative	Bsal_47690	Bsal_47695
ORTHOMCL8889	2	hypothetical protein, putative	Bsal_47885	Bsal_47985
ORTHOMCL8890	2	hypothetical protein, putative	Bsal_47890	Bsal_47990
ORTHOMCL8891	2	hypothetical protein, putative	Bsal_47930	Bsal_47935
ORTHOMCL8898	2	hypothetical protein, putative	Bsal_48365	Bsal_48370
ORTHOMCL8901	2	hypothetical protein, putative	Bsal_48520	Bsal_48525
ORTHOMCL8906	2	hypothetical protein, putative	Bsal_48820	Bsal_78390
ORTHOMCL8910	2	hypothetical protein, putative	Bsal_49440	Bsal_94025
ORTHOMCL8919	2	hypothetical protein, putative	Bsal_50540	Bsal_74555
ORTHOMCL8923	2	hypothetical protein, putative	Bsal_51075	Bsal_51080
ORTHOMCL8928	2	hypothetical protein, putative	Bsal_51485	Bsal_51495
ORTHOMCL8929	2	hypothetical protein, putative	Bsal_51590	Bsal_65770
ORTHOMCL8930	2	hypothetical protein, putative	Bsal_51610	Bsal_93015
ORTHOMCL8932	2	hypothetical protein, putative	Bsal_51655	Bsal_69975
ORTHOMCL8937	2	hypothetical protein, putative	Bsal_52210	Bsal_71475
ORTHOMCL8938	2	hypothetical protein, putative	Bsal_52275	Bsal_52280
ORTHOMCL8945	2	hypothetical protein, putative	Bsal_52695	Bsal_74625
ORTHOMCL8946	2	hypothetical protein, putative	Bsal_52720	Bsal_52755
ORTHOMCL8955	2	hypothetical protein, putative	Bsal_53320	Bsal_53325
ORTHOMCL8956	2	hypothetical protein, putative	Bsal_53450	Bsal_53455
ORTHOMCL8964	2	hypothetical protein, putative	Bsal_54500	Bsal_54505
ORTHOMCL8975	2	hypothetical protein, putative	Bsal_55685	Bsal_55690
ORTHOMCL8976	2	hypothetical protein, putative	Bsal_55715	Bsal_55735
ORTHOMCL8978	2	hypothetical protein, putative	Bsal_55870	Bsal_55880
ORTHOMCL8988	2	hypothetical protein, putative	Bsal_56330	Bsal_56345
ORTHOMCL8993	2	hypothetical protein, putative	Bsal_56515	Bsal_56660
ORTHOMCL8999	2	hypothetical protein, putative	Bsal_56985	Bsal_68830
ORTHOMCL9000	2	hypothetical protein, putative	Bsal_57065	Bsal_57070
ORTHOMCL9001	2	hypothetical protein, putative	Bsal_57095	Bsal_57120
ORTHOMCL9005	2	hypothetical protein, putative	Bsal_57265	Bsal_79505
ORTHOMCL9009	2	hypothetical protein, putative	Bsal_57640	Bsal_57645
ORTHOMCL9019	2	hypothetical protein, putative	Bsal_58150	Bsal_93790
ORTHOMCL9034	2	hypothetical protein, putative	Bsal_59100	Bsal_59105
ORTHOMCL9036	2	hypothetical protein, putative	Bsal_59285	Bsal_59370
ORTHOMCL9043	2	hypothetical protein, putative	Bsal_59895	Bsal_77345
ORTHOMCL9054	2	hypothetical protein, putative	Bsal_60780	Bsal_83390c
ORTHOMCL9055	2	hypothetical protein, putative	Bsal_60785	Bsal_83385c
ORTHOMCL9057	2	hypothetical protein, putative	Bsal_60965	Bsal_60970
ORTHOMCL9058	2	hypothetical protein, putative	Bsal_61020	Bsal_63610
ORTHOMCL9061	2	hypothetical protein, putative	Bsal_61275	Bsal_90055c
ORTHOMCL9065	2	hypothetical protein, putative	Bsal_61455	Bsal_61475
ORTHOMCL9067	2	hypothetical protein, putative	Bsal_61535	Bsal_61540
ORTHOMCL9072	2	hypothetical protein, putative	Bsal_62245	Bsal_62335
ORTHOMCL9073	2	hypothetical protein, putative	Bsal_62260	Bsal_62300
ORTHOMCL9074	2	hypothetical protein, putative	Bsal_62285	Bsal_62320
ORTHOMCL9079	2	hypothetical protein, putative	Bsal_62480	Bsal_62485
ORTHOMCL9081	2	hypothetical protein, putative	Bsal_62835	Bsal_62845
ORTHOMCL9082	2	hypothetical protein, putative	Bsal_63070	Bsal_63075
ORTHOMCL9084	2	hypothetical protein, putative	Bsal_63240	Bsal_80320
ORTHOMCL9088	2	hypothetical protein, putative	Bsal_63390	Bsal_63395
ORTHOMCL9091	2	hypothetical protein, putative	Bsal_63510	Bsal_63520
ORTHOMCL9093	2	hypothetical protein, putative	Bsal_63890	Bsal_63895
ORTHOMCL9096	2	hypothetical protein, putative	Bsal_64195	Bsal_74685
ORTHOMCL9101	2	hypothetical protein, putative	Bsal_64610	Bsal_64615
ORTHOMCL9103	2	hypothetical protein, putative	Bsal_64810	Bsal_64815
ORTHOMCL9104	2	hypothetical protein, putative	Bsal_64830	Bsal_64855
ORTHOMCL9107	2	hypothetical protein, putative	Bsal_65010	Bsal_65015
ORTHOMCL9108	2	hypothetical protein, putative	Bsal_65180	Bsal_88840
ORTHOMCL9110	2	hypothetical protein, putative	Bsal_65315	Bsal_65320
ORTHOMCL9120	2	hypothetical protein, putative	Bsal_66005	Bsal_89350
ORTHOMCL9122	2	hypothetical protein, putative	Bsal_66055	Bsal_83330
ORTHOMCL9130	2	hypothetical protein, putative	Bsal_66725	Bsal_66730
ORTHOMCL9131	2	hypothetical protein, putative	Bsal_66810	Bsal_91580
ORTHOMCL9132	2	hypothetical protein, putative	Bsal_67065	Bsal_67080
ORTHOMCL9139	2	hypothetical protein, putative	Bsal_67420	Bsal_67425
ORTHOMCL9141	2	hypothetical protein, putative	Bsal_67710	Bsal_74540
ORTHOMCL9143	2	hypothetical protein, putative	Bsal_67935	Bsal_67945
ORTHOMCL9144	2	hypothetical protein, putative	Bsal_67940	Bsal_67950
ORTHOMCL9148	2	hypothetical protein, putative	Bsal_68250	Bsal_68255
ORTHOMCL9166	2	hypothetical protein, putative	Bsal_69910	Bsal_69915
ORTHOMCL9169	2	hypothetical protein, putative	Bsal_70065	Bsal_70085
ORTHOMCL9170	2	hypothetical protein, putative	Bsal_70105	Bsal_70145
ORTHOMCL9173	2	hypothetical protein, putative	Bsal_70525	Bsal_70535
ORTHOMCL9175	2	hypothetical protein, putative	Bsal_70940	Bsal_70945
ORTHOMCL9181	2	hypothetical protein, putative	Bsal_71360	Bsal_71365
ORTHOMCL9182	2	hypothetical protein, putative	Bsal_71380	Bsal_71385
ORTHOMCL9183	2	hypothetical protein, putative	Bsal_71495	Bsal_71560
ORTHOMCL9186	2	hypothetical protein, putative	Bsal_71735	Bsal_71745
ORTHOMCL9188	2	hypothetical protein, putative	Bsal_72055	Bsal_93800
ORTHOMCL9201	2	hypothetical protein, putative	Bsal_73080	Bsal_81090
ORTHOMCL9202	2	hypothetical protein, putative	Bsal_73455	Bsal_73460
ORTHOMCL9203	2	hypothetical protein, putative	Bsal_73500	Bsal_73540
ORTHOMCL9206	2	hypothetical protein, putative	Bsal_73520	Bsal_73570
ORTHOMCL9207	2	hypothetical protein, putative	Bsal_73525	Bsal_73575
ORTHOMCL9219	2	hypothetical protein, putative	Bsal_74690	Bsal_86115
ORTHOMCL9221	2	hypothetical protein, putative	Bsal_74845	Bsal_74945
ORTHOMCL9226	2	hypothetical protein, putative	Bsal_75270	Bsal_75305
ORTHOMCL9229	2	hypothetical protein, putative	Bsal_75560	Bsal_75575
ORTHOMCL9231	2	hypothetical protein, putative	Bsal_75640	Bsal_75645
ORTHOMCL9234	2	hypothetical protein, putative	Bsal_76260	Bsal_76265
ORTHOMCL9245	2	hypothetical protein, putative	Bsal_77020	Bsal_77030
ORTHOMCL9247	2	hypothetical protein, putative	Bsal_77190	Bsal_77195
ORTHOMCL9250	2	hypothetical protein, putative	Bsal_77435	Bsal_77440
ORTHOMCL9254	2	hypothetical protein, putative	Bsal_77595	Bsal_77610
ORTHOMCL9255	2	hypothetical protein, putative	Bsal_77600	Bsal_77615
ORTHOMCL9258	2	hypothetical protein, putative	Bsal_77940	Bsal_79055
ORTHOMCL9259	2	hypothetical protein, putative	Bsal_77945	Bsal_79060
ORTHOMCL9270	2	hypothetical protein, putative	Bsal_79195	Bsal_79200
ORTHOMCL9276	2	hypothetical protein, putative	Bsal_79685	Bsal_81920
ORTHOMCL9277	2	hypothetical protein, putative	Bsal_79690	Bsal_81925
ORTHOMCL9278	2	hypothetical protein, putative	Bsal_79695	Bsal_81900
ORTHOMCL9281	2	hypothetical protein, putative	Bsal_80275	Bsal_81385
ORTHOMCL9282	2	hypothetical protein, putative	Bsal_80280	Bsal_81390
ORTHOMCL9284	2	hypothetical protein, putative	Bsal_80300	Bsal_81410
ORTHOMCL9288	2	hypothetical protein, putative	Bsal_80360	Bsal_80365
ORTHOMCL9295	2	hypothetical protein, putative	Bsal_80900	Bsal_80905
ORTHOMCL9297	2	hypothetical protein, putative	Bsal_80990	Bsal_80995
ORTHOMCL9298	2	hypothetical protein, putative	Bsal_81035	Bsal_81040
ORTHOMCL9302	2	hypothetical protein, putative	Bsal_81200	Bsal_81210
ORTHOMCL9305	2	hypothetical protein, putative	Bsal_82000	Bsal_86165
ORTHOMCL9309	2	hypothetical protein, putative	Bsal_82315	Bsal_82370
ORTHOMCL9312	2	hypothetical protein, putative	Bsal_82775	Bsal_82785
ORTHOMCL9319	2	hypothetical protein, putative	Bsal_83335	Bsal_92165
ORTHOMCL9321	2	hypothetical protein, putative	Bsal_83720	Bsal_85110
ORTHOMCL9327	2	hypothetical protein, putative	Bsal_84195	Bsal_84200
ORTHOMCL9328	2	hypothetical protein, putative	Bsal_84420	Bsal_92685
ORTHOMCL9339	2	hypothetical protein, putative	Bsal_85650	Bsal_85690
ORTHOMCL9340	2	hypothetical protein, putative	Bsal_85665	Bsal_85705
ORTHOMCL9342	2	hypothetical protein, putative	Bsal_85680	Bsal_85720
ORTHOMCL9345	2	hypothetical protein, putative	Bsal_85875	Bsal_85880
ORTHOMCL9349	2	hypothetical protein, putative	Bsal_86435	Bsal_86440
ORTHOMCL9356	2	hypothetical protein, putative	Bsal_87295	Bsal_87330
ORTHOMCL9357	2	hypothetical protein, putative	Bsal_87300	Bsal_87335
ORTHOMCL9358	2	hypothetical protein, putative	Bsal_87305	Bsal_87340
ORTHOMCL9361	2	hypothetical protein, putative	Bsal_87575	Bsal_87585
ORTHOMCL9363	2	hypothetical protein, putative	Bsal_87620	Bsal_87655
ORTHOMCL9381	2	hypothetical protein, putative	Bsal_88575	Bsal_88580
ORTHOMCL9386	2	hypothetical protein, putative	Bsal_88905	Bsal_92125
ORTHOMCL9387	2	hypothetical protein, putative	Bsal_89020	Bsal_89025
ORTHOMCL9391	2	hypothetical protein, putative	Bsal_89600	Bsal_89605
ORTHOMCL9393	2	hypothetical protein, putative	Bsal_90035	Bsal_90040
ORTHOMCL9394	2	hypothetical protein, putative	Bsal_90260	Bsal_90330
ORTHOMCL9397	2	hypothetical protein, putative	Bsal_90930	Bsal_90935
ORTHOMCL9402	2	hypothetical protein, putative	Bsal_91740	Bsal_91745
ORTHOMCL9408	2	hypothetical protein, putative	Bsal_92325	Bsal_92340
ORTHOMCL9412	2	hypothetical protein, putative	Bsal_92825	Bsal_92830
ORTHOMCL9413	2	hypothetical protein, putative	Bsal_92860	Bsal_92970
ORTHOMCL9414	2	hypothetical protein, putative	Bsal_93040	Bsal_93080
ORTHOMCL9429	2	hypothetical protein, putative	Bsal_94580	Bsal_94585
	1	hypothetical protein, putative	Bsal_22090
	1	hypothetical protein, putative	Bsal_29145
	1	hypothetical protein, putative	Bsal_36080
	1	hypothetical protein, putative	Bsal_42265
	1	hypothetical protein, putative	Bsal_44065
	1	hypothetical protein, putative	Bsal_60845
	1	hypothetical protein, putative	Bsal_94335
	1	hypothetical protein, putative	Bsal_21630
	1	hypothetical protein, putative	Bsal_25285
	1	hypothetical protein, putative	Bsal_37315
	1	hypothetical protein, putative	Bsal_40615
	1	hypothetical protein, putative	Bsal_40775
	1	hypothetical protein, putative	Bsal_59740
	1	hypothetical protein, putative	Bsal_68565
	1	hypothetical protein, putative	Bsal_81100
	1	hypothetical protein, putative	Bsal_18475
	1	hypothetical protein, putative	Bsal_19525
	1	hypothetical protein, putative	Bsal_47665
	1	hypothetical protein, putative	Bsal_49360
	1	hypothetical protein, putative	Bsal_81340
	1	hypothetical protein, putative	Bsal_57560
	1	hypothetical protein, putative	Bsal_62540
	1	hypothetical protein, putative	Bsal_68865c
	1	hypothetical protein, putative	Bsal_45200
	1	hypothetical protein, putative	Bsal_47095c
	1	hypothetical protein, putative	Bsal_69815
	1	hypothetical protein, putative	Bsal_88335
	1	hypothetical protein, putative	Bsal_22565
	1	hypothetical protein, putative	Bsal_31320
	1	hypothetical protein, putative	Bsal_32400
	1	hypothetical protein, putative	Bsal_39945
	1	hypothetical protein, putative	Bsal_50090
	1	hypothetical protein, putative	Bsal_57040
	1	hypothetical protein, putative	Bsal_72035
	1	hypothetical protein, putative	Bsal_78490
	1	hypothetical protein, putative	Bsal_17830
	1	hypothetical protein, putative	Bsal_21665
	1	hypothetical protein, putative	Bsal_23055
	1	hypothetical protein, putative	Bsal_51140
	1	hypothetical protein, putative	Bsal_73245
	1	hypothetical protein, putative	Bsal_92070c
	1	hypothetical protein, putative	Bsal_41835
	1	hypothetical protein, putative	Bsal_17380
	1	hypothetical protein, putative	Bsal_50685
	1	hypothetical protein, putative	Bsal_85310
	1	hypothetical protein, putative	Bsal_00055
	1	hypothetical protein, putative	Bsal_00065
	1	hypothetical protein, putative	Bsal_00085
	1	hypothetical protein, putative	Bsal_00090
	1	hypothetical protein, putative	Bsal_00120
	1	hypothetical protein, putative	Bsal_00125
	1	hypothetical protein, putative	Bsal_00135
	1	hypothetical protein, putative	Bsal_00160
	1	hypothetical protein, putative	Bsal_00170
	1	hypothetical protein, putative	Bsal_00175
	1	hypothetical protein, putative	Bsal_00185
	1	hypothetical protein, putative	Bsal_00220
	1	hypothetical protein, putative	Bsal_00255
	1	hypothetical protein, putative	Bsal_00410
	1	hypothetical protein, putative	Bsal_00415
	1	hypothetical protein, putative	Bsal_00425
	1	hypothetical protein, putative	Bsal_00430
	1	hypothetical protein, putative	Bsal_00460
	1	hypothetical protein, putative	Bsal_00510
	1	hypothetical protein, putative	Bsal_00585
	1	hypothetical protein, putative	Bsal_00615
	1	hypothetical protein, putative	Bsal_00655
	1	hypothetical protein, putative	Bsal_00665
	1	hypothetical protein, putative	Bsal_00675
	1	hypothetical protein, putative	Bsal_00680
	1	hypothetical protein, putative	Bsal_00755
	1	hypothetical protein, putative	Bsal_00760
	1	hypothetical protein, putative	Bsal_00815
	1	hypothetical protein, putative	Bsal_00825
	1	hypothetical protein, putative	Bsal_00830
	1	hypothetical protein, putative	Bsal_00940
	1	hypothetical protein, putative	Bsal_00945
	1	hypothetical protein, putative	Bsal_00955
	1	hypothetical protein, putative	Bsal_00960
	1	hypothetical protein, putative	Bsal_00970
	1	hypothetical protein, putative	Bsal_00990
	1	hypothetical protein, putative	Bsal_01000
	1	hypothetical protein, putative	Bsal_01020
	1	hypothetical protein, putative	Bsal_01025
	1	hypothetical protein, putative	Bsal_01070
	1	hypothetical protein, putative	Bsal_01075
	1	hypothetical protein, putative	Bsal_01080
	1	hypothetical protein, putative	Bsal_01085
	1	hypothetical protein, putative	Bsal_01125
	1	hypothetical protein, putative	Bsal_01135
	1	hypothetical protein, putative	Bsal_01200
	1	hypothetical protein, putative	Bsal_01235
	1	hypothetical protein, putative	Bsal_01240
	1	hypothetical protein, putative	Bsal_01335
	1	hypothetical protein, putative	Bsal_01360
	1	hypothetical protein, putative	Bsal_01380
	1	hypothetical protein, putative	Bsal_01410
	1	hypothetical protein, putative	Bsal_01465
	1	hypothetical protein, putative	Bsal_01525
	1	hypothetical protein, putative	Bsal_01530
	1	hypothetical protein, putative	Bsal_01585
	1	hypothetical protein, putative	Bsal_01595
	1	hypothetical protein, putative	Bsal_01600
	1	hypothetical protein, putative	Bsal_01695
	1	hypothetical protein, putative	Bsal_01710
	1	hypothetical protein, putative	Bsal_01730
	1	hypothetical protein, putative	Bsal_01755
	1	hypothetical protein, putative	Bsal_01800
	1	hypothetical protein, putative	Bsal_01805
	1	hypothetical protein, putative	Bsal_01810
	1	hypothetical protein, putative	Bsal_01825c
	1	hypothetical protein, putative	Bsal_01860c
	1	hypothetical protein, putative	Bsal_01865c
	1	hypothetical protein, putative	Bsal_01870c
	1	hypothetical protein, putative	Bsal_01880c
	1	hypothetical protein, putative	Bsal_01885c
	1	hypothetical protein, putative	Bsal_01900c
	1	hypothetical protein, putative	Bsal_01910c
	1	hypothetical protein, putative	Bsal_01915c
	1	hypothetical protein, putative	Bsal_01945c
	1	hypothetical protein, putative	Bsal_01975c
	1	hypothetical protein, putative	Bsal_01990
	1	hypothetical protein, putative	Bsal_02020
	1	hypothetical protein, putative	Bsal_02110
	1	hypothetical protein, putative	Bsal_02130
	1	hypothetical protein, putative	Bsal_02145
	1	hypothetical protein, putative	Bsal_02185
	1	hypothetical protein, putative	Bsal_02195
	1	hypothetical protein, putative	Bsal_02425
	1	hypothetical protein, putative	Bsal_02570
	1	hypothetical protein, putative	Bsal_02735
	1	hypothetical protein, putative	Bsal_02765
	1	hypothetical protein, putative	Bsal_02775
	1	hypothetical protein, putative	Bsal_02810
	1	hypothetical protein, putative	Bsal_02840
	1	hypothetical protein, putative	Bsal_02875
	1	hypothetical protein, putative	Bsal_02930
	1	hypothetical protein, putative	Bsal_02940
	1	hypothetical protein, putative	Bsal_03055
	1	hypothetical protein, putative	Bsal_03130
	1	hypothetical protein, putative	Bsal_03155
	1	hypothetical protein, putative	Bsal_03205
	1	hypothetical protein, putative	Bsal_03290
	1	hypothetical protein, putative	Bsal_03310
	1	hypothetical protein, putative	Bsal_03345
	1	hypothetical protein, putative	Bsal_03365
	1	hypothetical protein, putative	Bsal_03420
	1	hypothetical protein, putative	Bsal_03450
	1	hypothetical protein, putative	Bsal_03510
	1	hypothetical protein, putative	Bsal_03625
	1	hypothetical protein, putative	Bsal_03650
	1	hypothetical protein, putative	Bsal_03680
	1	hypothetical protein, putative	Bsal_03740
	1	hypothetical protein, putative	Bsal_03760
	1	hypothetical protein, putative	Bsal_03765
	1	hypothetical protein, putative	Bsal_03780
	1	hypothetical protein, putative	Bsal_03850
	1	hypothetical protein, putative	Bsal_03935
	1	hypothetical protein, putative	Bsal_03965
	1	hypothetical protein, putative	Bsal_03970
	1	hypothetical protein, putative	Bsal_03995
	1	hypothetical protein, putative	Bsal_04000
	1	hypothetical protein, putative	Bsal_04005
	1	hypothetical protein, putative	Bsal_04020
	1	hypothetical protein, putative	Bsal_04025
	1	hypothetical protein, putative	Bsal_04070
	1	hypothetical protein, putative	Bsal_04175
	1	hypothetical protein, putative	Bsal_04210
	1	hypothetical protein, putative	Bsal_04230
	1	hypothetical protein, putative	Bsal_04375
	1	hypothetical protein, putative	Bsal_04450
	1	hypothetical protein, putative	Bsal_04470
	1	hypothetical protein, putative	Bsal_04480
	1	hypothetical protein, putative	Bsal_04485
	1	hypothetical protein, putative	Bsal_04500
	1	hypothetical protein, putative	Bsal_04505
	1	hypothetical protein, putative	Bsal_04515
	1	hypothetical protein, putative	Bsal_04560
	1	hypothetical protein, putative	Bsal_04595
	1	hypothetical protein, putative	Bsal_04650
	1	hypothetical protein, putative	Bsal_04660
	1	hypothetical protein, putative	Bsal_04695
	1	hypothetical protein, putative	Bsal_04720
	1	hypothetical protein, putative	Bsal_04745
	1	hypothetical protein, putative	Bsal_04775
	1	hypothetical protein, putative	Bsal_04840
	1	hypothetical protein, putative	Bsal_04850
	1	hypothetical protein, putative	Bsal_04855
	1	hypothetical protein, putative	Bsal_04875
	1	hypothetical protein, putative	Bsal_04880
	1	hypothetical protein, putative	Bsal_04900
	1	hypothetical protein, putative	Bsal_04915
	1	hypothetical protein, putative	Bsal_04945
	1	hypothetical protein, putative	Bsal_05045
	1	hypothetical protein, putative	Bsal_05060
	1	hypothetical protein, putative	Bsal_05120
	1	hypothetical protein, putative	Bsal_05125
	1	hypothetical protein, putative	Bsal_05130
	1	hypothetical protein, putative	Bsal_05250
	1	hypothetical protein, putative	Bsal_05300
	1	hypothetical protein, putative	Bsal_05325
	1	hypothetical protein, putative	Bsal_05435
	1	hypothetical protein, putative	Bsal_05455
	1	hypothetical protein, putative	Bsal_05500
	1	hypothetical protein, putative	Bsal_05550
	1	hypothetical protein, putative	Bsal_05555
	1	hypothetical protein, putative	Bsal_05595
	1	hypothetical protein, putative	Bsal_05610
	1	hypothetical protein, putative	Bsal_05640
	1	hypothetical protein, putative	Bsal_05660
	1	hypothetical protein, putative	Bsal_05710
	1	hypothetical protein, putative	Bsal_05715
	1	hypothetical protein, putative	Bsal_05910
	1	hypothetical protein, putative	Bsal_05995
	1	hypothetical protein, putative	Bsal_06035
	1	hypothetical protein, putative	Bsal_06055
	1	hypothetical protein, putative	Bsal_06135
	1	hypothetical protein, putative	Bsal_06200
	1	hypothetical protein, putative	Bsal_06215
	1	hypothetical protein, putative	Bsal_06330c
	1	hypothetical protein, putative	Bsal_06355
	1	hypothetical protein, putative	Bsal_06415
	1	hypothetical protein, putative	Bsal_06420
	1	hypothetical protein, putative	Bsal_06475
	1	hypothetical protein, putative	Bsal_06535
	1	hypothetical protein, putative	Bsal_06670
	1	hypothetical protein, putative	Bsal_06715
	1	hypothetical protein, putative	Bsal_06725
	1	hypothetical protein, putative	Bsal_06730
	1	hypothetical protein, putative	Bsal_06780
	1	hypothetical protein, putative	Bsal_06785
	1	hypothetical protein, putative	Bsal_06820
	1	hypothetical protein, putative	Bsal_06830
	1	hypothetical protein, putative	Bsal_06845
	1	hypothetical protein, putative	Bsal_06855
	1	hypothetical protein, putative	Bsal_06860
	1	hypothetical protein, putative	Bsal_06925
	1	hypothetical protein, putative	Bsal_06930
	1	hypothetical protein, putative	Bsal_06955
	1	hypothetical protein, putative	Bsal_06980
	1	hypothetical protein, putative	Bsal_07000
	1	hypothetical protein, putative	Bsal_07015
	1	hypothetical protein, putative	Bsal_07045
	1	hypothetical protein, putative	Bsal_07065
	1	hypothetical protein, putative	Bsal_07100
	1	hypothetical protein, putative	Bsal_07105
	1	hypothetical protein, putative	Bsal_07110
	1	hypothetical protein, putative	Bsal_07180
	1	hypothetical protein, putative	Bsal_07215
	1	hypothetical protein, putative	Bsal_07270
	1	hypothetical protein, putative	Bsal_07320c
	1	hypothetical protein, putative	Bsal_07395
	1	hypothetical protein, putative	Bsal_07505
	1	hypothetical protein, putative	Bsal_07510
	1	hypothetical protein, putative	Bsal_07515
	1	hypothetical protein, putative	Bsal_07520
	1	hypothetical protein, putative	Bsal_07545
	1	hypothetical protein, putative	Bsal_07650
	1	hypothetical protein, putative	Bsal_07665
	1	hypothetical protein, putative	Bsal_07710
	1	hypothetical protein, putative	Bsal_07720
	1	hypothetical protein, putative	Bsal_07725
	1	hypothetical protein, putative	Bsal_07845
	1	hypothetical protein, putative	Bsal_07915
	1	hypothetical protein, putative	Bsal_07920
	1	hypothetical protein, putative	Bsal_07945
	1	hypothetical protein, putative	Bsal_07950
	1	hypothetical protein, putative	Bsal_07970
	1	hypothetical protein, putative	Bsal_08030
	1	hypothetical protein, putative	Bsal_08035
	1	hypothetical protein, putative	Bsal_08055
	1	hypothetical protein, putative	Bsal_08095
	1	hypothetical protein, putative	Bsal_08155
	1	hypothetical protein, putative	Bsal_08180
	1	hypothetical protein, putative	Bsal_08185
	1	hypothetical protein, putative	Bsal_08245
	1	hypothetical protein, putative	Bsal_08325
	1	hypothetical protein, putative	Bsal_08405
	1	hypothetical protein, putative	Bsal_08410
	1	hypothetical protein, putative	Bsal_08415
	1	hypothetical protein, putative	Bsal_08420
	1	hypothetical protein, putative	Bsal_08430
	1	hypothetical protein, putative	Bsal_08450
	1	hypothetical protein, putative	Bsal_08495
	1	hypothetical protein, putative	Bsal_08525
	1	hypothetical protein, putative	Bsal_08545
	1	hypothetical protein, putative	Bsal_08605
	1	hypothetical protein, putative	Bsal_08625
	1	hypothetical protein, putative	Bsal_08640
	1	hypothetical protein, putative	Bsal_08655
	1	hypothetical protein, putative	Bsal_08660
	1	hypothetical protein, putative	Bsal_08670
	1	hypothetical protein, putative	Bsal_08675
	1	hypothetical protein, putative	Bsal_08695
	1	hypothetical protein, putative	Bsal_08710
	1	hypothetical protein, putative	Bsal_08715
	1	hypothetical protein, putative	Bsal_08735
	1	hypothetical protein, putative	Bsal_08745
	1	hypothetical protein, putative	Bsal_08765
	1	hypothetical protein, putative	Bsal_08775
	1	hypothetical protein, putative	Bsal_08800
	1	hypothetical protein, putative	Bsal_08815
	1	hypothetical protein, putative	Bsal_08830
	1	hypothetical protein, putative	Bsal_08835
	1	hypothetical protein, putative	Bsal_08845
	1	hypothetical protein, putative	Bsal_08885
	1	hypothetical protein, putative	Bsal_08900
	1	hypothetical protein, putative	Bsal_08905
	1	hypothetical protein, putative	Bsal_08910
	1	hypothetical protein, putative	Bsal_08935
	1	hypothetical protein, putative	Bsal_08955
	1	hypothetical protein, putative	Bsal_08965
	1	hypothetical protein, putative	Bsal_08980
	1	hypothetical protein, putative	Bsal_09035
	1	hypothetical protein, putative	Bsal_09045
	1	hypothetical protein, putative	Bsal_09050
	1	hypothetical protein, putative	Bsal_09070
	1	hypothetical protein, putative	Bsal_09085
	1	hypothetical protein, putative	Bsal_09155
	1	hypothetical protein, putative	Bsal_09160
	1	hypothetical protein, putative	Bsal_09210
	1	hypothetical protein, putative	Bsal_09235
	1	hypothetical protein, putative	Bsal_09335
	1	hypothetical protein, putative	Bsal_09365
	1	hypothetical protein, putative	Bsal_09375
	1	hypothetical protein, putative	Bsal_09435
	1	hypothetical protein, putative	Bsal_09465
	1	hypothetical protein, putative	Bsal_09470
	1	hypothetical protein, putative	Bsal_09480
	1	hypothetical protein, putative	Bsal_09490
	1	hypothetical protein, putative	Bsal_09530
	1	hypothetical protein, putative	Bsal_09560
	1	hypothetical protein, putative	Bsal_09720
	1	hypothetical protein, putative	Bsal_09740
	1	hypothetical protein, putative	Bsal_09755
	1	hypothetical protein, putative	Bsal_09765
	1	hypothetical protein, putative	Bsal_09855
	1	hypothetical protein, putative	Bsal_09900
	1	hypothetical protein, putative	Bsal_10100
	1	hypothetical protein, putative	Bsal_10120
	1	hypothetical protein, putative	Bsal_10130
	1	hypothetical protein, putative	Bsal_10160
	1	hypothetical protein, putative	Bsal_10170
	1	hypothetical protein, putative	Bsal_10185
	1	hypothetical protein, putative	Bsal_10225
	1	hypothetical protein, putative	Bsal_10230
	1	hypothetical protein, putative	Bsal_10250
	1	hypothetical protein, putative	Bsal_10280
	1	hypothetical protein, putative	Bsal_10295
	1	hypothetical protein, putative	Bsal_10310
	1	hypothetical protein, putative	Bsal_10375
	1	hypothetical protein, putative	Bsal_10385
	1	hypothetical protein, putative	Bsal_10410
	1	hypothetical protein, putative	Bsal_10445
	1	hypothetical protein, putative	Bsal_10460
	1	hypothetical protein, putative	Bsal_10490
	1	hypothetical protein, putative	Bsal_10495
	1	hypothetical protein, putative	Bsal_10520
	1	hypothetical protein, putative	Bsal_10530
	1	hypothetical protein, putative	Bsal_10635
	1	hypothetical protein, putative	Bsal_10655
	1	hypothetical protein, putative	Bsal_10660
	1	hypothetical protein, putative	Bsal_10670
	1	hypothetical protein, putative	Bsal_10675
	1	hypothetical protein, putative	Bsal_10685
	1	hypothetical protein, putative	Bsal_10720
	1	hypothetical protein, putative	Bsal_10730
	1	hypothetical protein, putative	Bsal_10760
	1	hypothetical protein, putative	Bsal_10810
	1	hypothetical protein, putative	Bsal_10830
	1	hypothetical protein, putative	Bsal_10880
	1	hypothetical protein, putative	Bsal_10885
	1	hypothetical protein, putative	Bsal_10915
	1	hypothetical protein, putative	Bsal_10920
	1	hypothetical protein, putative	Bsal_10925
	1	hypothetical protein, putative	Bsal_10990
	1	hypothetical protein, putative	Bsal_10995
	1	hypothetical protein, putative	Bsal_11015
	1	hypothetical protein, putative	Bsal_11035
	1	hypothetical protein, putative	Bsal_11040
	1	hypothetical protein, putative	Bsal_11085
	1	hypothetical protein, putative	Bsal_11090
	1	hypothetical protein, putative	Bsal_11185
	1	hypothetical protein, putative	Bsal_11190
	1	hypothetical protein, putative	Bsal_11195
	1	hypothetical protein, putative	Bsal_11205
	1	hypothetical protein, putative	Bsal_11275
	1	hypothetical protein, putative	Bsal_11285
	1	hypothetical protein, putative	Bsal_11290
	1	hypothetical protein, putative	Bsal_11345
	1	hypothetical protein, putative	Bsal_11350
	1	hypothetical protein, putative	Bsal_11370
	1	hypothetical protein, putative	Bsal_11380
	1	hypothetical protein, putative	Bsal_11425
	1	hypothetical protein, putative	Bsal_11460
	1	hypothetical protein, putative	Bsal_11485
	1	hypothetical protein, putative	Bsal_11500
	1	hypothetical protein, putative	Bsal_11540
	1	hypothetical protein, putative	Bsal_11580
	1	hypothetical protein, putative	Bsal_11605
	1	hypothetical protein, putative	Bsal_11615
	1	hypothetical protein, putative	Bsal_11625
	1	hypothetical protein, putative	Bsal_11650
	1	hypothetical protein, putative	Bsal_11690
	1	hypothetical protein, putative	Bsal_11695
	1	hypothetical protein, putative	Bsal_11790
	1	hypothetical protein, putative	Bsal_11825
	1	hypothetical protein, putative	Bsal_11855
	1	hypothetical protein, putative	Bsal_11870
	1	hypothetical protein, putative	Bsal_11935
	1	hypothetical protein, putative	Bsal_11940
	1	hypothetical protein, putative	Bsal_11960
	1	hypothetical protein, putative	Bsal_11970
	1	hypothetical protein, putative	Bsal_11975
	1	hypothetical protein, putative	Bsal_11990
	1	hypothetical protein, putative	Bsal_12080
	1	hypothetical protein, putative	Bsal_12100
	1	hypothetical protein, putative	Bsal_12120
	1	hypothetical protein, putative	Bsal_12155
	1	hypothetical protein, putative	Bsal_12160
	1	hypothetical protein, putative	Bsal_12170
	1	hypothetical protein, putative	Bsal_12180
	1	hypothetical protein, putative	Bsal_12225
	1	hypothetical protein, putative	Bsal_12280
	1	hypothetical protein, putative	Bsal_12300
	1	hypothetical protein, putative	Bsal_12320
	1	hypothetical protein, putative	Bsal_12345
	1	hypothetical protein, putative	Bsal_12350
	1	hypothetical protein, putative	Bsal_12370
	1	hypothetical protein, putative	Bsal_12375
	1	hypothetical protein, putative	Bsal_12385
	1	hypothetical protein, putative	Bsal_12390
	1	hypothetical protein, putative	Bsal_12415
	1	hypothetical protein, putative	Bsal_12455
	1	hypothetical protein, putative	Bsal_12480
	1	hypothetical protein, putative	Bsal_12495
	1	hypothetical protein, putative	Bsal_12530
	1	hypothetical protein, putative	Bsal_12560
	1	hypothetical protein, putative	Bsal_12600
	1	hypothetical protein, putative	Bsal_12635
	1	hypothetical protein, putative	Bsal_12655
	1	hypothetical protein, putative	Bsal_12680
	1	hypothetical protein, putative	Bsal_12715
	1	hypothetical protein, putative	Bsal_12750
	1	hypothetical protein, putative	Bsal_12825
	1	hypothetical protein, putative	Bsal_12835
	1	hypothetical protein, putative	Bsal_12850
	1	hypothetical protein, putative	Bsal_12890
	1	hypothetical protein, putative	Bsal_12930
	1	hypothetical protein, putative	Bsal_12935
	1	hypothetical protein, putative	Bsal_12965
	1	hypothetical protein, putative	Bsal_12975
	1	hypothetical protein, putative	Bsal_13110
	1	hypothetical protein, putative	Bsal_13155
	1	hypothetical protein, putative	Bsal_13240
	1	hypothetical protein, putative	Bsal_13320
	1	hypothetical protein, putative	Bsal_13330
	1	hypothetical protein, putative	Bsal_13335
	1	hypothetical protein, putative	Bsal_13395
	1	hypothetical protein, putative	Bsal_13495
	1	hypothetical protein, putative	Bsal_13520
	1	hypothetical protein, putative	Bsal_13550
	1	hypothetical protein, putative	Bsal_13580
	1	hypothetical protein, putative	Bsal_13610
	1	hypothetical protein, putative	Bsal_13615
	1	hypothetical protein, putative	Bsal_13625
	1	hypothetical protein, putative	Bsal_13645
	1	hypothetical protein, putative	Bsal_13660
	1	hypothetical protein, putative	Bsal_13725
	1	hypothetical protein, putative	Bsal_13730
	1	hypothetical protein, putative	Bsal_13740
	1	hypothetical protein, putative	Bsal_13765
	1	hypothetical protein, putative	Bsal_13780
	1	hypothetical protein, putative	Bsal_13785
	1	hypothetical protein, putative	Bsal_13790
	1	hypothetical protein, putative	Bsal_13795
	1	hypothetical protein, putative	Bsal_13860
	1	hypothetical protein, putative	Bsal_13940
	1	hypothetical protein, putative	Bsal_13980
	1	hypothetical protein, putative	Bsal_13985
	1	hypothetical protein, putative	Bsal_14020
	1	hypothetical protein, putative	Bsal_14025
	1	hypothetical protein, putative	Bsal_14030
	1	hypothetical protein, putative	Bsal_14035
	1	hypothetical protein, putative	Bsal_14055
	1	hypothetical protein, putative	Bsal_14060
	1	hypothetical protein, putative	Bsal_14085
	1	hypothetical protein, putative	Bsal_14145
	1	hypothetical protein, putative	Bsal_14150
	1	hypothetical protein, putative	Bsal_14220c
	1	hypothetical protein, putative	Bsal_14225c
	1	hypothetical protein, putative	Bsal_14280
	1	hypothetical protein, putative	Bsal_14285
	1	hypothetical protein, putative	Bsal_14340
	1	hypothetical protein, putative	Bsal_14350
	1	hypothetical protein, putative	Bsal_14365
	1	hypothetical protein, putative	Bsal_14435
	1	hypothetical protein, putative	Bsal_14450
	1	hypothetical protein, putative	Bsal_14460
	1	hypothetical protein, putative	Bsal_14470
	1	hypothetical protein, putative	Bsal_14520
	1	hypothetical protein, putative	Bsal_14540
	1	hypothetical protein, putative	Bsal_14590
	1	hypothetical protein, putative	Bsal_14600
	1	hypothetical protein, putative	Bsal_14620
	1	hypothetical protein, putative	Bsal_14755
	1	hypothetical protein, putative	Bsal_14790
	1	hypothetical protein, putative	Bsal_14800
	1	hypothetical protein, putative	Bsal_14830
	1	hypothetical protein, putative	Bsal_14845
	1	hypothetical protein, putative	Bsal_14905
	1	hypothetical protein, putative	Bsal_14910
	1	hypothetical protein, putative	Bsal_14985
	1	hypothetical protein, putative	Bsal_15020
	1	hypothetical protein, putative	Bsal_15030c
	1	hypothetical protein, putative	Bsal_15065
	1	hypothetical protein, putative	Bsal_15100
	1	hypothetical protein, putative	Bsal_15165
	1	hypothetical protein, putative	Bsal_15200
	1	hypothetical protein, putative	Bsal_15225
	1	hypothetical protein, putative	Bsal_15240
	1	hypothetical protein, putative	Bsal_15245
	1	hypothetical protein, putative	Bsal_15300
	1	hypothetical protein, putative	Bsal_15330
	1	hypothetical protein, putative	Bsal_15345
	1	hypothetical protein, putative	Bsal_15355
	1	hypothetical protein, putative	Bsal_15395
	1	hypothetical protein, putative	Bsal_15400
	1	hypothetical protein, putative	Bsal_15465
	1	hypothetical protein, putative	Bsal_15480
	1	hypothetical protein, putative	Bsal_15680
	1	hypothetical protein, putative	Bsal_15690
	1	hypothetical protein, putative	Bsal_15725
	1	hypothetical protein, putative	Bsal_15730
	1	hypothetical protein, putative	Bsal_15780
	1	hypothetical protein, putative	Bsal_15830
	1	hypothetical protein, putative	Bsal_15850
	1	hypothetical protein, putative	Bsal_15855
	1	hypothetical protein, putative	Bsal_15860
	1	hypothetical protein, putative	Bsal_15870
	1	hypothetical protein, putative	Bsal_16135
	1	hypothetical protein, putative	Bsal_16140
	1	hypothetical protein, putative	Bsal_16160
	1	hypothetical protein, putative	Bsal_16185
	1	hypothetical protein, putative	Bsal_16270
	1	hypothetical protein, putative	Bsal_16380
	1	hypothetical protein, putative	Bsal_16385
	1	hypothetical protein, putative	Bsal_16390
	1	hypothetical protein, putative	Bsal_16400
	1	hypothetical protein, putative	Bsal_16405
	1	hypothetical protein, putative	Bsal_16445
	1	hypothetical protein, putative	Bsal_16500
	1	hypothetical protein, putative	Bsal_16520
	1	hypothetical protein, putative	Bsal_16535
	1	hypothetical protein, putative	Bsal_16540
	1	hypothetical protein, putative	Bsal_16575
	1	hypothetical protein, putative	Bsal_16605
	1	hypothetical protein, putative	Bsal_16695
	1	hypothetical protein, putative	Bsal_16770
	1	hypothetical protein, putative	Bsal_16790
	1	hypothetical protein, putative	Bsal_16825
	1	hypothetical protein, putative	Bsal_16975
	1	hypothetical protein, putative	Bsal_17025
	1	hypothetical protein, putative	Bsal_17035
	1	hypothetical protein, putative	Bsal_17040
	1	hypothetical protein, putative	Bsal_17075
	1	hypothetical protein, putative	Bsal_17120
	1	hypothetical protein, putative	Bsal_17125
	1	hypothetical protein, putative	Bsal_17195
	1	hypothetical protein, putative	Bsal_17200
	1	hypothetical protein, putative	Bsal_17370
	1	hypothetical protein, putative	Bsal_17385
	1	hypothetical protein, putative	Bsal_17425
	1	hypothetical protein, putative	Bsal_17435
	1	hypothetical protein, putative	Bsal_17510
	1	hypothetical protein, putative	Bsal_17535
	1	hypothetical protein, putative	Bsal_17550
	1	hypothetical protein, putative	Bsal_17650
	1	hypothetical protein, putative	Bsal_17655
	1	hypothetical protein, putative	Bsal_17675
	1	hypothetical protein, putative	Bsal_17745
	1	hypothetical protein, putative	Bsal_17765c
	1	hypothetical protein, putative	Bsal_17875
	1	hypothetical protein, putative	Bsal_17890
	1	hypothetical protein, putative	Bsal_17940
	1	hypothetical protein, putative	Bsal_17950
	1	hypothetical protein, putative	Bsal_17965
	1	hypothetical protein, putative	Bsal_17980
	1	hypothetical protein, putative	Bsal_18005
	1	hypothetical protein, putative	Bsal_18010
	1	hypothetical protein, putative	Bsal_18090
	1	hypothetical protein, putative	Bsal_18115
	1	hypothetical protein, putative	Bsal_18235
	1	hypothetical protein, putative	Bsal_18240
	1	hypothetical protein, putative	Bsal_18245
	1	hypothetical protein, putative	Bsal_18315
	1	hypothetical protein, putative	Bsal_18320
	1	hypothetical protein, putative	Bsal_18360
	1	hypothetical protein, putative	Bsal_18390
	1	hypothetical protein, putative	Bsal_18415
	1	hypothetical protein, putative	Bsal_18435
	1	hypothetical protein, putative	Bsal_18450
	1	hypothetical protein, putative	Bsal_18470
	1	hypothetical protein, putative	Bsal_18500
	1	hypothetical protein, putative	Bsal_18505
	1	hypothetical protein, putative	Bsal_18555
	1	hypothetical protein, putative	Bsal_18560
	1	hypothetical protein, putative	Bsal_18705
	1	hypothetical protein, putative	Bsal_18710
	1	hypothetical protein, putative	Bsal_18715
	1	hypothetical protein, putative	Bsal_18795
	1	hypothetical protein, putative	Bsal_18810
	1	hypothetical protein, putative	Bsal_18845
	1	hypothetical protein, putative	Bsal_18860
	1	hypothetical protein, putative	Bsal_18905
	1	hypothetical protein, putative	Bsal_18955
	1	hypothetical protein, putative	Bsal_19035
	1	hypothetical protein, putative	Bsal_19040
	1	hypothetical protein, putative	Bsal_19060
	1	hypothetical protein, putative	Bsal_19080
	1	hypothetical protein, putative	Bsal_19090
	1	hypothetical protein, putative	Bsal_19095
	1	hypothetical protein, putative	Bsal_19200
	1	hypothetical protein, putative	Bsal_19230
	1	hypothetical protein, putative	Bsal_19245
	1	hypothetical protein, putative	Bsal_19300
	1	hypothetical protein, putative	Bsal_19340
	1	hypothetical protein, putative	Bsal_19360
	1	hypothetical protein, putative	Bsal_19365
	1	hypothetical protein, putative	Bsal_19375
	1	hypothetical protein, putative	Bsal_19430
	1	hypothetical protein, putative	Bsal_19485
	1	hypothetical protein, putative	Bsal_19505
	1	hypothetical protein, putative	Bsal_19515
	1	hypothetical protein, putative	Bsal_19520
	1	hypothetical protein, putative	Bsal_19530
	1	hypothetical protein, putative	Bsal_19535
	1	hypothetical protein, putative	Bsal_19545
	1	hypothetical protein, putative	Bsal_19550
	1	hypothetical protein, putative	Bsal_19555
	1	hypothetical protein, putative	Bsal_19560
	1	hypothetical protein, putative	Bsal_19565
	1	hypothetical protein, putative	Bsal_19625
	1	hypothetical protein, putative	Bsal_19705
	1	hypothetical protein, putative	Bsal_19710
	1	hypothetical protein, putative	Bsal_19870
	1	hypothetical protein, putative	Bsal_19890
	1	hypothetical protein, putative	Bsal_19895
	1	hypothetical protein, putative	Bsal_19900
	1	hypothetical protein, putative	Bsal_19915
	1	hypothetical protein, putative	Bsal_19925
	1	hypothetical protein, putative	Bsal_19945
	1	hypothetical protein, putative	Bsal_19965
	1	hypothetical protein, putative	Bsal_20035
	1	hypothetical protein, putative	Bsal_20045
	1	hypothetical protein, putative	Bsal_20115
	1	hypothetical protein, putative	Bsal_20120
	1	hypothetical protein, putative	Bsal_20185
	1	hypothetical protein, putative	Bsal_20200
	1	hypothetical protein, putative	Bsal_20205
	1	hypothetical protein, putative	Bsal_20220
	1	hypothetical protein, putative	Bsal_20250
	1	hypothetical protein, putative	Bsal_20355
	1	hypothetical protein, putative	Bsal_20460
	1	hypothetical protein, putative	Bsal_20530
	1	hypothetical protein, putative	Bsal_20535
	1	hypothetical protein, putative	Bsal_20615
	1	hypothetical protein, putative	Bsal_20655
	1	hypothetical protein, putative	Bsal_20670
	1	hypothetical protein, putative	Bsal_20675
	1	hypothetical protein, putative	Bsal_20690
	1	hypothetical protein, putative	Bsal_20695
	1	hypothetical protein, putative	Bsal_20705
	1	hypothetical protein, putative	Bsal_20735
	1	hypothetical protein, putative	Bsal_20855
	1	hypothetical protein, putative	Bsal_20885
	1	hypothetical protein, putative	Bsal_20895
	1	hypothetical protein, putative	Bsal_20965
	1	hypothetical protein, putative	Bsal_20970
	1	hypothetical protein, putative	Bsal_21005
	1	hypothetical protein, putative	Bsal_21020
	1	hypothetical protein, putative	Bsal_21100
	1	hypothetical protein, putative	Bsal_21230
	1	hypothetical protein, putative	Bsal_21250
	1	hypothetical protein, putative	Bsal_21265
	1	hypothetical protein, putative	Bsal_21295
	1	hypothetical protein, putative	Bsal_21380
	1	hypothetical protein, putative	Bsal_21385
	1	hypothetical protein, putative	Bsal_21390
	1	hypothetical protein, putative	Bsal_21395
	1	hypothetical protein, putative	Bsal_21400
	1	hypothetical protein, putative	Bsal_21405
	1	hypothetical protein, putative	Bsal_21410
	1	hypothetical protein, putative	Bsal_21415
	1	hypothetical protein, putative	Bsal_21420
	1	hypothetical protein, putative	Bsal_21425
	1	hypothetical protein, putative	Bsal_21430
	1	hypothetical protein, putative	Bsal_21455
	1	hypothetical protein, putative	Bsal_21490
	1	hypothetical protein, putative	Bsal_21495
	1	hypothetical protein, putative	Bsal_21500
	1	hypothetical protein, putative	Bsal_21530
	1	hypothetical protein, putative	Bsal_21535
	1	hypothetical protein, putative	Bsal_21575
	1	hypothetical protein, putative	Bsal_21610
	1	hypothetical protein, putative	Bsal_21675
	1	hypothetical protein, putative	Bsal_21680
	1	hypothetical protein, putative	Bsal_21735
	1	hypothetical protein, putative	Bsal_21865
	1	hypothetical protein, putative	Bsal_21875
	1	hypothetical protein, putative	Bsal_21900
	1	hypothetical protein, putative	Bsal_21945
	1	hypothetical protein, putative	Bsal_21950
	1	hypothetical protein, putative	Bsal_21970
	1	hypothetical protein, putative	Bsal_21995
	1	hypothetical protein, putative	Bsal_22025
	1	hypothetical protein, putative	Bsal_22085
	1	hypothetical protein, putative	Bsal_22120
	1	hypothetical protein, putative	Bsal_22125
	1	hypothetical protein, putative	Bsal_22130
	1	hypothetical protein, putative	Bsal_22140
	1	hypothetical protein, putative	Bsal_22160
	1	hypothetical protein, putative	Bsal_22190
	1	hypothetical protein, putative	Bsal_22210
	1	hypothetical protein, putative	Bsal_22260
	1	hypothetical protein, putative	Bsal_22325
	1	hypothetical protein, putative	Bsal_22380
	1	hypothetical protein, putative	Bsal_22400
	1	hypothetical protein, putative	Bsal_22435
	1	hypothetical protein, putative	Bsal_22490
	1	hypothetical protein, putative	Bsal_22510
	1	hypothetical protein, putative	Bsal_22520
	1	hypothetical protein, putative	Bsal_22530
	1	hypothetical protein, putative	Bsal_22600
	1	hypothetical protein, putative	Bsal_22605
	1	hypothetical protein, putative	Bsal_22650
	1	hypothetical protein, putative	Bsal_22655
	1	hypothetical protein, putative	Bsal_22700c
	1	hypothetical protein, putative	Bsal_22715
	1	hypothetical protein, putative	Bsal_22775
	1	hypothetical protein, putative	Bsal_22860
	1	hypothetical protein, putative	Bsal_22925
	1	hypothetical protein, putative	Bsal_22935
	1	hypothetical protein, putative	Bsal_22990
	1	hypothetical protein, putative	Bsal_23050
	1	hypothetical protein, putative	Bsal_23070
	1	hypothetical protein, putative	Bsal_23095
	1	hypothetical protein, putative	Bsal_23145
	1	hypothetical protein, putative	Bsal_23150
	1	hypothetical protein, putative	Bsal_23155
	1	hypothetical protein, putative	Bsal_23185
	1	hypothetical protein, putative	Bsal_23195
	1	hypothetical protein, putative	Bsal_23390
	1	hypothetical protein, putative	Bsal_23465
	1	hypothetical protein, putative	Bsal_23500
	1	hypothetical protein, putative	Bsal_23545
	1	hypothetical protein, putative	Bsal_23550
	1	hypothetical protein, putative	Bsal_23600
	1	hypothetical protein, putative	Bsal_23620
	1	hypothetical protein, putative	Bsal_23650
	1	hypothetical protein, putative	Bsal_23665
	1	hypothetical protein, putative	Bsal_23670
	1	hypothetical protein, putative	Bsal_23675
	1	hypothetical protein, putative	Bsal_23720
	1	hypothetical protein, putative	Bsal_23805
	1	hypothetical protein, putative	Bsal_23825
	1	hypothetical protein, putative	Bsal_23860
	1	hypothetical protein, putative	Bsal_23895
	1	hypothetical protein, putative	Bsal_23915
	1	hypothetical protein, putative	Bsal_23920
	1	hypothetical protein, putative	Bsal_23925
	1	hypothetical protein, putative	Bsal_23940
	1	hypothetical protein, putative	Bsal_23950
	1	hypothetical protein, putative	Bsal_24075
	1	hypothetical protein, putative	Bsal_24150
	1	hypothetical protein, putative	Bsal_24160
	1	hypothetical protein, putative	Bsal_24165
	1	hypothetical protein, putative	Bsal_24185
	1	hypothetical protein, putative	Bsal_24190
	1	hypothetical protein, putative	Bsal_24210
	1	hypothetical protein, putative	Bsal_24225
	1	hypothetical protein, putative	Bsal_24255
	1	hypothetical protein, putative	Bsal_24270
	1	hypothetical protein, putative	Bsal_24355
	1	hypothetical protein, putative	Bsal_24430
	1	hypothetical protein, putative	Bsal_24435
	1	hypothetical protein, putative	Bsal_24480
	1	hypothetical protein, putative	Bsal_24485
	1	hypothetical protein, putative	Bsal_24540
	1	hypothetical protein, putative	Bsal_24625
	1	hypothetical protein, putative	Bsal_24650
	1	hypothetical protein, putative	Bsal_24715
	1	hypothetical protein, putative	Bsal_24750
	1	hypothetical protein, putative	Bsal_24755
	1	hypothetical protein, putative	Bsal_24765
	1	hypothetical protein, putative	Bsal_24780
	1	hypothetical protein, putative	Bsal_24800
	1	hypothetical protein, putative	Bsal_24810
	1	hypothetical protein, putative	Bsal_24850
	1	hypothetical protein, putative	Bsal_24875
	1	hypothetical protein, putative	Bsal_25020
	1	hypothetical protein, putative	Bsal_25030
	1	hypothetical protein, putative	Bsal_25040
	1	hypothetical protein, putative	Bsal_25045
	1	hypothetical protein, putative	Bsal_25065
	1	hypothetical protein, putative	Bsal_25080
	1	hypothetical protein, putative	Bsal_25200
	1	hypothetical protein, putative	Bsal_25255
	1	hypothetical protein, putative	Bsal_25305
	1	hypothetical protein, putative	Bsal_25330
	1	hypothetical protein, putative	Bsal_25350
	1	hypothetical protein, putative	Bsal_25355
	1	hypothetical protein, putative	Bsal_25365
	1	hypothetical protein, putative	Bsal_25410
	1	hypothetical protein, putative	Bsal_25425
	1	hypothetical protein, putative	Bsal_25465
	1	hypothetical protein, putative	Bsal_25485
	1	hypothetical protein, putative	Bsal_25510
	1	hypothetical protein, putative	Bsal_25560
	1	hypothetical protein, putative	Bsal_25585
	1	hypothetical protein, putative	Bsal_25590
	1	hypothetical protein, putative	Bsal_25595
	1	hypothetical protein, putative	Bsal_25605
	1	hypothetical protein, putative	Bsal_25610
	1	hypothetical protein, putative	Bsal_25650
	1	hypothetical protein, putative	Bsal_25655
	1	hypothetical protein, putative	Bsal_25670
	1	hypothetical protein, putative	Bsal_25680
	1	hypothetical protein, putative	Bsal_25705
	1	hypothetical protein, putative	Bsal_25715
	1	hypothetical protein, putative	Bsal_25725
	1	hypothetical protein, putative	Bsal_25735
	1	hypothetical protein, putative	Bsal_25745
	1	hypothetical protein, putative	Bsal_25795
	1	hypothetical protein, putative	Bsal_25805
	1	hypothetical protein, putative	Bsal_25830
	1	hypothetical protein, putative	Bsal_25860
	1	hypothetical protein, putative	Bsal_25915
	1	hypothetical protein, putative	Bsal_26005
	1	hypothetical protein, putative	Bsal_26100
	1	hypothetical protein, putative	Bsal_26145
	1	hypothetical protein, putative	Bsal_26165
	1	hypothetical protein, putative	Bsal_26170
	1	hypothetical protein, putative	Bsal_26180
	1	hypothetical protein, putative	Bsal_26235
	1	hypothetical protein, putative	Bsal_26245
	1	hypothetical protein, putative	Bsal_26260
	1	hypothetical protein, putative	Bsal_26270
	1	hypothetical protein, putative	Bsal_26285
	1	hypothetical protein, putative	Bsal_26340
	1	hypothetical protein, putative	Bsal_26350
	1	hypothetical protein, putative	Bsal_26395
	1	hypothetical protein, putative	Bsal_26445
	1	hypothetical protein, putative	Bsal_26470
	1	hypothetical protein, putative	Bsal_26500
	1	hypothetical protein, putative	Bsal_26545
	1	hypothetical protein, putative	Bsal_26550
	1	hypothetical protein, putative	Bsal_26555
	1	hypothetical protein, putative	Bsal_26570
	1	hypothetical protein, putative	Bsal_26605
	1	hypothetical protein, putative	Bsal_26660
	1	hypothetical protein, putative	Bsal_26805
	1	hypothetical protein, putative	Bsal_26825
	1	hypothetical protein, putative	Bsal_26850
	1	hypothetical protein, putative	Bsal_26860
	1	hypothetical protein, putative	Bsal_26885
	1	hypothetical protein, putative	Bsal_26905
	1	hypothetical protein, putative	Bsal_26915
	1	hypothetical protein, putative	Bsal_26925
	1	hypothetical protein, putative	Bsal_26970
	1	hypothetical protein, putative	Bsal_26975
	1	hypothetical protein, putative	Bsal_27010
	1	hypothetical protein, putative	Bsal_27025
	1	hypothetical protein, putative	Bsal_27030
	1	hypothetical protein, putative	Bsal_27035
	1	hypothetical protein, putative	Bsal_27095
	1	hypothetical protein, putative	Bsal_27105
	1	hypothetical protein, putative	Bsal_27235
	1	hypothetical protein, putative	Bsal_27255
	1	hypothetical protein, putative	Bsal_27290
	1	hypothetical protein, putative	Bsal_27415
	1	hypothetical protein, putative	Bsal_27420
	1	hypothetical protein, putative	Bsal_27450
	1	hypothetical protein, putative	Bsal_27455
	1	hypothetical protein, putative	Bsal_27575
	1	hypothetical protein, putative	Bsal_27585
	1	hypothetical protein, putative	Bsal_27595
	1	hypothetical protein, putative	Bsal_27625
	1	hypothetical protein, putative	Bsal_27675
	1	hypothetical protein, putative	Bsal_27720
	1	hypothetical protein, putative	Bsal_27800
	1	hypothetical protein, putative	Bsal_27840
	1	hypothetical protein, putative	Bsal_27865
	1	hypothetical protein, putative	Bsal_27975
	1	hypothetical protein, putative	Bsal_27985
[truncated: 2,631 more rows]
[truncated: 24 more columns]

## Sheet: 4. L.major gene losses
Sheet 4. Gene clusters derived from an OrthoMCL analysis that have been lost from L. major. These clusters are aBsal_ent from L. major but present in Trypanosoma species and B. saltans.
[truncated: 170 more rows]
[truncated: 12 more columns]

[truncated: 9 more sheets: 5. L.major gene gains, 6. T.cruzi gene losses, 7. T.cruzi gene gains, 8. T.brucei gene losses, 9. T.brucei gene gains, 10. Trypanosoma gene losses, 11. Trypanosoma gene gains, 12. Trypanosomatid gene losses, 13. Trypanosomatid gene gains]
